# Supplementary material for: 1-Allyl-3-methyl-3′,5′-diphenyl­spiro­[quinoxaline-2(1H),2′(3′H)-[1,3,4]thia­diazole]
Source: Acta Crystallogr Sect E Struct Rep Online. 2010 Nov 20;66(Pt 12):o3227. doi: 10.1107/S1600536810046994 (PMC3011801; doi:10.1107/S1600536810046994)
Supplement: Supplementary file 2 [file e-66-o3227-Isup2.hkl]

# 
# h,k,l, Fc-squared, Fo-squared, sigma(Fo-squared) and status flag 
# 
data_I
_shelx_title '  P-1' 
_shelx_refln_list_code          4 
_shelx_F_calc_maximum      135.56 
_exptl_crystal_F_000       432.00 
_reflns_d_resolution_high  0.6367 
 
loop_ 
 _symmetry_equiv_pos_as_xyz 
 'x, y, z' 
 '-x, -y, -z' 
 
_cell_length_a     7.9201 
_cell_length_b    10.0713 
_cell_length_c    13.6642 
_cell_angle_alpha  78.296 
_cell_angle_beta   81.277 
_cell_angle_gamma  89.826 
 
_shelx_F_squared_multiplier     1.000 
 
loop_ 
 _refln_index_h 
 _refln_index_k 
 _refln_index_l 
 _refln_F_squared_calc 
 _refln_F_squared_meas 
 _refln_F_squared_sigma 
 _refln_observed_status 
   1   0   0     4051.72     3437.42     73.46 o 
   2   0   0      205.55      212.35      1.62 o 
   3   0   0     1310.28     1425.33     10.00 o 
   4   0   0        8.28       12.10      0.50 o 
   5   0   0      273.97      300.13      3.10 o 
   6   0   0      106.30      108.88      1.46 o 
   7   0   0       29.25       29.78      1.09 o 
   8   0   0       38.41       36.52      1.28 o 
   9   0   0        8.50        8.74      0.84 o 
  10   0   0        2.92        4.09      1.10 o 
  11   0   0        0.08       -2.22      2.22 o 
  12   0   0        2.20        0.24      1.88 o 
 -12   1   0        0.06        0.58      1.25 o 
 -11   1   0        0.08       -1.39      1.39 o 
 -10   1   0        0.71        0.47      0.86 o 
  -9   1   0        0.23       -0.55      0.71 o 
  -8   1   0        1.18       -0.70      0.85 o 
  -7   1   0      238.35      223.79      2.86 o 
  -6   1   0      381.77      397.29      5.08 o 
  -5   1   0      152.71      165.69      1.85 o 
  -4   1   0       41.50       41.03      0.62 o 
  -3   1   0       45.61       53.71      0.65 o 
  -2   1   0     1450.32     1577.83     11.77 o 
  -1   1   0     1602.94     1798.67     16.10 o 
   0   1   0      383.90      184.95      4.84 o 
   1   1   0     1315.26     1422.55     10.96 o 
   2   1   0     4082.40     4323.55     37.43 o 
   3   1   0        7.63        4.94      0.28 o 
   4   1   0      510.94      604.82      5.51 o 
   5   1   0      140.76      166.29      2.11 o 
   6   1   0       17.56       22.32      0.69 o 
   7   1   0        3.53        1.10      0.45 o 
   8   1   0        9.92        7.18      0.84 o 
   9   1   0       59.57       58.62      1.67 o 
  10   1   0        2.15        2.83      0.80 o 
  11   1   0        1.61       -1.71      1.71 o 
  12   1   0        1.00        4.17      2.22 o 
 -12   2   0        0.53       -1.12      1.12 o 
 -11   2   0        0.00       -1.09      1.09 o 
 -10   2   0        1.38        0.18      0.85 o 
  -9   2   0        3.81        4.68      0.87 o 
  -8   2   0       34.73       28.91      1.40 o 
  -7   2   0        6.14        8.36      0.55 o 
  -6   2   0        2.70        1.64      0.30 o 
  -5   2   0      366.72      361.09      3.46 o 
  -4   2   0      997.67      961.97      7.68 o 
  -3   2   0      717.80      786.61      5.26 o 
  -2   2   0        3.83        4.27      0.16 o 
  -1   2   0      160.13      188.53      1.41 o 
   0   2   0    12077.60    12217.99    274.94 o 
   1   2   0     5107.52     5565.19     36.39 o 
   2   2   0       95.64      100.18      0.95 o 
   3   2   0       93.20      106.25      1.22 o 
   4   2   0      390.11      387.52      3.69 o 
   5   2   0      118.98      109.35      1.58 o 
   6   2   0       65.13       61.89      1.22 o 
   7   2   0        4.69        3.19      0.51 o 
   8   2   0        0.29       -0.54      0.54 o 
   9   2   0        2.50        2.49      0.73 o 
  10   2   0        0.48       -0.90      0.90 o 
  11   2   0        3.68       -0.11      1.28 o 
  12   2   0        4.30        7.14      2.45 o 
 -12   3   0        1.83        1.82      2.13 o 
 -11   3   0        6.84        6.63      1.62 o 
 -10   3   0        4.50        3.48      0.96 o 
  -9   3   0        6.12        4.82      0.89 o 
  -8   3   0        8.98        9.35      0.90 o 
  -7   3   0      109.98      104.33      1.48 o 
  -6   3   0        5.25        4.05      0.35 o 
  -5   3   0        2.53        3.48      0.27 o 
  -4   3   0       46.79       50.06      0.59 o 
  -3   3   0     1060.24     1145.92      8.15 o 
  -2   3   0       78.72       84.75      0.79 o 
  -1   3   0     1954.46     2111.44     21.44 o 
   0   3   0     1290.84     1435.87     11.75 o 
   1   3   0       80.60       97.52      0.71 o 
   2   3   0      153.26      177.89      1.49 o 
   3   3   0        0.15        0.50      0.27 o 
   4   3   0      797.22      874.82      6.64 o 
   5   3   0      219.84      235.53      2.53 o 
   6   3   0       59.98       53.77      1.15 o 
   7   3   0       69.35       77.69      1.95 o 
   8   3   0       39.15       41.92      1.24 o 
   9   3   0       73.57       76.30      2.42 o 
  10   3   0        7.32        3.86      1.12 o 
  11   3   0        0.17       -0.94      0.94 o 
 -11   4   0        0.13       -1.16      1.16 o 
 -10   4   0        1.12        0.32      1.12 o 
  -9   4   0       33.47       39.54      1.69 o 
  -8   4   0        6.02        5.10      0.66 o 
  -7   4   0       51.62       56.77      1.47 o 
  -6   4   0       23.17       22.55      0.84 o 
  -5   4   0        8.37        8.04      0.31 o 
  -4   4   0      428.56      437.10      3.01 o 
  -3   4   0       66.07       58.49      0.72 o 
  -2   4   0        3.65        6.34      0.18 o 
  -1   4   0       17.73       11.96      0.46 o 
   0   4   0        3.52        3.16      0.12 o 
   1   4   0       95.97       95.14      0.71 o 
   2   4   0     1742.85     1943.13     13.32 o 
   3   4   0      108.08       93.45      0.98 o 
   4   4   0        5.92        6.48      0.32 o 
   5   4   0      204.12      217.14      2.04 o 
   6   4   0        2.48        0.62      0.45 o 
   7   4   0      197.17      186.45      2.99 o 
   8   4   0        1.75       -0.14      0.63 o 
   9   4   0       13.09        9.23      1.12 o 
  10   4   0        1.17        1.43      0.99 o 
  11   4   0        2.25        3.16      1.39 o 
 -11   5   0        4.27        0.64      1.16 o 
 -10   5   0        0.39       -1.04      1.04 o 
  -9   5   0        0.03        0.58      0.60 o 
  -8   5   0        0.61        0.95      0.40 o 
  -7   5   0        1.58        1.70      0.35 o 
  -6   5   0        0.38        0.14      0.26 o 
  -5   5   0       68.31       66.57      0.74 o 
  -4   5   0       23.43       19.36      0.30 o 
  -3   5   0       34.61       37.91      0.49 o 
  -2   5   0      124.89      124.87      1.50 o 
  -1   5   0       64.70       68.77      1.29 o 
   0   5   0       14.42        9.58      0.34 o 
   1   5   0      746.01      867.84      5.48 o 
   2   5   0       54.66       58.95      0.63 o 
   3   5   0      130.29      114.55      1.16 o 
   4   5   0      219.73      219.65      2.00 o 
   5   5   0      311.98      310.88      3.01 o 
   6   5   0       31.10       31.07      1.20 o 
   7   5   0       19.73       16.35      0.95 o 
   8   5   0        5.56        4.17      0.77 o 
   9   5   0        5.42        3.45      1.01 o 
  10   5   0        0.24       -0.70      1.21 o 
  11   5   0        2.02       -0.18      1.60 o 
 -11   6   0        0.11       -0.57      1.47 o 
 -10   6   0        4.65        6.93      1.24 o 
  -9   6   0       21.49       22.46      1.07 o 
  -8   6   0       11.25       10.50      0.53 o 
  -7   6   0        1.59        1.01      0.33 o 
  -6   6   0        0.06       -0.22      0.24 o 
  -5   6   0       55.44       53.45      0.67 o 
  -4   6   0       12.59       12.19      0.45 o 
  -3   6   0       32.43       36.23      0.62 o 
  -2   6   0      351.67      316.84      8.27 o 
  -1   6   0       29.89       33.19      0.57 o 
   0   6   0        2.70        4.12      0.20 o 
   1   6   0        9.79       12.23      0.23 o 
   2   6   0        1.30        1.28      0.17 o 
   3   6   0       10.88        8.81      0.33 o 
   4   6   0       22.79       26.51      0.59 o 
   5   6   0       46.49       44.29      0.82 o 
   6   6   0      120.59      110.75      2.16 o 
   7   6   0        0.12       -0.56      0.56 o 
   8   6   0        4.57        2.97      0.71 o 
   9   6   0        5.22        5.02      0.90 o 
  10   6   0        0.96        0.08      1.12 o 
  11   6   0        1.10       -1.29      1.95 o 
 -11   7   0        0.21        0.20      1.03 o 
 -10   7   0        1.74        0.55      1.14 o 
  -9   7   0        0.88        0.80      0.65 o 
  -8   7   0        1.92        1.86      0.44 o 
  -7   7   0        8.94        9.82      0.44 o 
  -6   7   0       19.13       21.94      0.51 o 
  -5   7   0       10.04        7.51      0.34 o 
  -4   7   0        3.97        3.22      0.30 o 
  -3   7   0        0.81        0.81      0.37 o 
  -2   7   0        9.82        7.85      1.28 o 
  -1   7   0      129.84      114.10      1.63 o 
   0   7   0      412.72      397.89      5.00 o 
   1   7   0      310.68      305.69      2.15 o 
   2   7   0       42.52       45.34      0.56 o 
   3   7   0        1.39        0.18      0.23 o 
   4   7   0       38.06       31.01      0.66 o 
   5   7   0      140.73      132.15      1.62 o 
   6   7   0        0.17       -0.34      0.55 o 
   7   7   0        1.29        0.82      0.65 o 
   8   7   0       21.26       17.54      1.29 o 
   9   7   0        9.53       12.36      1.24 o 
  10   7   0        0.03       -0.35      1.25 o 
 -10   8   0        0.04       -0.65      0.70 o 
  -9   8   0        1.97        2.15      0.72 o 
  -8   8   0        0.01       -0.19      0.46 o 
  -7   8   0       15.51       16.83      0.54 o 
  -6   8   0        0.17       -0.27      0.28 o 
  -5   8   0       39.13       42.42      0.65 o 
  -4   8   0       96.17       94.26      1.88 o 
  -3   8   0       27.22       22.62      0.59 o 
  -2   8   0      153.43      143.83      4.91 o 
  -1   8   0        3.98        2.83      0.47 o 
   0   8   0        3.89        2.32      0.44 o 
   1   8   0        4.39        3.52      0.34 o 
   2   8   0      201.39      179.47      1.63 o 
   3   8   0       40.74       42.61      0.69 o 
   4   8   0        1.17       -0.29      0.29 o 
   5   8   0        2.77        1.37      0.39 o 
   6   8   0        1.05       -0.03      0.58 o 
   7   8   0        0.00       -0.22      0.80 o 
   8   8   0        0.89        0.76      1.46 o 
   9   8   0        3.90        3.22      1.73 o 
  10   8   0        0.16       -0.75      2.96 o 
 -10   9   0        1.05        0.56      0.95 o 
  -9   9   0        3.99        3.67      0.76 o 
  -8   9   0        4.76        4.68      0.57 o 
  -7   9   0       12.36       12.44      0.57 o 
  -6   9   0        1.18        0.79      0.31 o 
  -5   9   0      133.22      122.56      1.80 o 
  -4   9   0      180.51      161.02      3.78 o 
  -3   9   0        0.23        0.23      0.35 o 
  -1   9   0        3.55        4.27      0.34 o 
   0   9   0        9.44        9.04      0.73 o 
   1   9   0       48.36       45.31      0.55 o 
   2   9   0        0.09        0.26      0.23 o 
   3   9   0       64.95       54.09      0.97 o 
   4   9   0       51.15       50.99      0.92 o 
   5   9   0       32.34       35.14      1.44 o 
   6   9   0        0.86        0.41      0.72 o 
   7   9   0        4.61        5.47      1.09 o 
   8   9   0        0.44        0.87      0.91 o 
   9   9   0        0.37        1.90      1.23 o 
  -9  10   0        0.77        1.76      0.69 o 
  -8  10   0        1.31        1.04      0.53 o 
  -7  10   0       19.14       21.03      0.76 o 
  -6  10   0        0.50        0.06      0.31 o 
  -5  10   0       11.86       10.94      0.62 o 
  -4  10   0        6.99        7.21      0.69 o 
  -3  10   0        8.27        6.22      1.50 o 
  -2  10   0       48.17       45.88      2.81 o 
  -1  10   0        9.97        8.67      0.44 o 
   0  10   0       13.86       11.00      0.57 o 
   1  10   0       15.89       16.49      0.46 o 
   2  10   0       34.74       32.90      0.65 o 
   3  10   0        0.98       -0.07      0.32 o 
   4  10   0        0.15        0.28      0.39 o 
   5  10   0       28.35       29.81      1.20 o 
   6  10   0        5.62        6.90      1.00 o 
   7  10   0       13.95       13.86      1.57 o 
   8  10   0        6.59        8.47      1.58 o 
   9  10   0        0.41        1.13      1.08 o 
  -8  11   0        4.31        4.21      0.56 o 
  -7  11   0        7.40        8.16      0.50 o 
  -6  11   0        0.90       -0.17      0.32 o 
  -5  11   0       80.94       76.50      1.53 o 
  -4  11   0       48.08       47.26      3.34 o 
  -3  11   0        5.01        7.51      1.67 o 
  -2  11   0        2.29        3.20      1.32 o 
  -1  11   0        0.56        0.45      0.31 o 
   0  11   0       39.31       37.60      0.65 o 
   1  11   0        6.22        6.74      0.36 o 
   2  11   0       29.61       29.59      0.63 o 
   3  11   0       26.77       27.49      0.78 o 
   4  11   0        4.49        3.94      0.49 o 
   5  11   0        0.47       -0.33      0.71 o 
   6  11   0        1.28        1.86      0.94 o 
   7  11   0        0.68        2.23      1.21 o 
   8  11   0        0.50       -0.54      1.04 o 
  -8  12   0        3.96        4.43      0.61 o 
  -7  12   0        1.43        1.41      0.38 o 
  -6  12   0        3.04        1.52      0.32 o 
  -3  12   0        4.73        3.79      1.77 o 
  -2  12   0       17.80       12.71      2.01 o 
  -1  12   0        1.62        0.91      0.35 o 
   0  12   0        6.55        6.32      0.33 o 
   1  12   0        4.29        4.36      0.39 o 
   2  12   0        2.73        2.42      0.42 o 
   3  12   0        6.96        8.04      0.60 o 
   4  12   0       58.60       65.98      2.80 o 
   5  12   0       13.56       14.20      0.97 o 
   6  12   0        0.06       -0.10      0.91 o 
   7  12   0        0.10        0.32      0.98 o 
  -6  13   0        0.12       -0.10      0.43 o 
  -3  13   0       11.09       11.21      2.20 o 
  -2  13   0       29.62       30.87      2.99 o 
  -1  13   0        1.62        1.13      0.55 o 
   0  13   0       23.33       24.30      0.59 o 
   1  13   0       10.90       12.90      0.52 o 
   2  13   0        1.31        1.01      0.42 o 
   3  13   0        7.77        8.72      0.67 o 
   4  13   0        8.29       10.65      0.81 o 
   5  13   0        7.52       10.70      0.94 o 
   6  13   0        6.07        6.71      1.12 o 
  -3  14   0        9.28        7.84      2.35 o 
  -2  14   0        4.28        4.84      1.93 o 
  -1  14   0        7.79        6.51      0.50 o 
   0  14   0       22.56       21.39      0.88 o 
   1  14   0       14.95       15.87      0.60 o 
   2  14   0        3.31        4.11      0.56 o 
   3  14   0        3.90        5.52      0.68 o 
   4  14   0       12.27       16.11      1.35 o 
  -3  15   0        4.64        7.35      2.46 o 
  -2  15   0        0.97       -0.60      1.96 o 
  -1  15   0        1.55        0.66      0.45 o 
   0  15   0        0.88        0.30      0.35 o 
   1  15   0        0.45        0.17      0.41 o 
   2  15   0        0.08        0.55      0.50 o 
  -2 -15   1        0.00        0.50      0.84 o 
  -1 -15   1        1.18        1.34      0.45 o 
   0 -15   1        1.83        1.03      0.38 o 
   1 -15   1        4.27        3.38      0.55 o 
   2 -15   1        3.69        3.75      0.48 o 
  -4 -14   1       18.26       23.69      1.44 o 
  -3 -14   1       26.45       27.05      1.21 o 
  -2 -14   1        1.41        0.19      0.47 o 
  -1 -14   1        1.95        1.47      0.43 o 
   0 -14   1        0.54        0.64      0.37 o 
   1 -14   1        6.99        6.64      0.37 o 
   2 -14   1        1.98        1.57      0.72 o 
   3 -14   1        3.26        3.28      1.99 o 
   5 -14   1        0.67        0.68      0.47 o 
  -6 -13   1        2.81        4.26      1.28 o 
  -5 -13   1        6.24       10.28      1.14 o 
  -4 -13   1       14.52       18.89      1.21 o 
  -3 -13   1        2.70        3.21      0.59 o 
  -2 -13   1        7.70        7.80      0.68 o 
  -1 -13   1        7.24        6.72      0.48 o 
   0 -13   1        5.64        5.42      0.39 o 
   1 -13   1        0.98        0.11      0.28 o 
   2 -13   1        0.11        0.40      1.61 o 
   3 -13   1       12.45       12.59      2.43 o 
   5 -13   1        4.80        5.19      0.74 o 
   6 -13   1        2.99        1.56      0.49 o 
  -7 -12   1        0.45        1.30      1.02 o 
  -6 -12   1        6.92        8.34      1.16 o 
  -5 -12   1       11.33       14.24      1.01 o 
  -4 -12   1        1.81        2.05      0.70 o 
  -3 -12   1        0.96        1.51      0.46 o 
  -2 -12   1        1.17        1.40      0.42 o 
  -1 -12   1       10.29       12.19      0.58 o 
   0 -12   1       56.23       58.35      0.88 o 
   1 -12   1       28.70       27.68      1.85 o 
   2 -12   1        9.34        9.69      0.69 o 
   3 -12   1       47.34       51.11      3.65 o 
   6 -12   1        1.77        0.90      0.34 o 
   7 -12   1        0.04       -0.35      0.35 o 
  -8 -11   1        0.66        0.49      1.29 o 
  -7 -11   1       13.36       17.40      1.37 o 
  -6 -11   1       30.95       36.27      1.71 o 
  -5 -11   1        9.57        9.89      0.88 o 
  -4 -11   1       18.22       17.69      0.78 o 
  -3 -11   1       34.11       34.96      0.80 o 
  -2 -11   1       42.41       40.78      1.08 o 
  -1 -11   1       16.95       17.93      0.56 o 
   0 -11   1        4.44        4.16      0.29 o 
   1 -11   1        0.21       -0.07      0.34 o 
   2 -11   1        0.95        1.51      0.32 o 
   3 -11   1        7.25        8.85      0.94 o 
   4 -11   1        0.21        0.04      0.33 o 
   5 -11   1       27.13       26.67      1.55 o 
   6 -11   1        8.21        6.83      0.43 o 
   7 -11   1        1.74        1.01      0.41 o 
   8 -11   1        1.00        0.89      0.45 o 
  -8 -10   1        0.02       -0.30      0.96 o 
  -7 -10   1        2.89        3.68      1.00 o 
  -6 -10   1        1.98        2.06      0.88 o 
  -5 -10   1        0.02       -0.78      0.78 o 
  -4 -10   1        1.37        1.65      0.43 o 
  -3 -10   1        1.99        1.87      0.33 o 
  -2 -10   1       79.48       70.75      0.93 o 
  -1 -10   1       40.56       36.01      0.73 o 
   0 -10   1       14.54       14.12      0.37 o 
   1 -10   1        9.77       10.10      0.56 o 
   2 -10   1        0.13       -0.04      0.27 o 
   3 -10   1       18.22       19.31      0.60 o 
   4 -10   1       20.37       17.87      0.67 o 
   5 -10   1       24.70       23.66      0.59 o 
   6 -10   1       16.12       14.22      0.50 o 
   7 -10   1        5.99        6.50      0.63 o 
   8 -10   1       12.99       14.56      0.67 o 
   9 -10   1        0.16        0.31      0.65 o 
  -9  -9   1        0.16        1.23      1.06 o 
  -8  -9   1        0.40        0.43      0.91 o 
  -7  -9   1       13.15       16.21      1.29 o 
  -6  -9   1       14.90       14.69      1.10 o 
  -5  -9   1       15.19       14.10      1.13 o 
  -4  -9   1        3.42        2.66      0.39 o 
  -3  -9   1       22.72       19.59      0.56 o 
  -2  -9   1       40.30       32.40      0.61 o 
  -1  -9   1       23.00       21.10      0.44 o 
   0  -9   1       84.84       87.77      1.68 o 
   1  -9   1       26.79       23.02      0.67 o 
   2  -9   1        1.23        0.79      0.24 o 
   3  -9   1      125.16      108.20      1.69 o 
   4  -9   1        7.55        7.08      0.72 o 
   5  -9   1        1.09        0.79      0.26 o 
   6  -9   1        0.00       -0.30      0.30 o 
   7  -9   1       13.30       13.86      0.56 o 
   8  -9   1       12.01       12.54      0.63 o 
   9  -9   1        4.17        5.52      0.82 o 
  10  -9   1        2.69        3.09      1.06 o 
 -10  -8   1        0.85        1.85      1.37 o 
  -9  -8   1        0.11        0.30      1.04 o 
  -8  -8   1       14.40       13.50      1.20 o 
  -7  -8   1       15.36       15.66      1.20 o 
  -6  -8   1       13.12       13.54      1.03 o 
  -5  -8   1        0.54       -0.35      0.41 o 
  -4  -8   1        4.99        2.05      0.35 o 
  -3  -8   1       35.28       24.56      0.57 o 
  -2  -8   1        4.30        4.28      0.29 o 
  -1  -8   1        7.62        6.12      0.24 o 
   0  -8   1      105.49      101.80      1.76 o 
   1  -8   1      215.42      206.53      2.82 o 
   2  -8   1      783.94      753.90     11.71 o 
   3  -8   1      292.93      262.71      3.50 o 
   4  -8   1       48.41       44.87      1.61 o 
   5  -8   1       17.16       14.68      0.43 o 
   6  -8   1       14.66       14.36      0.49 o 
   7  -8   1       10.73       10.77      0.45 o 
   8  -8   1       18.02       18.63      0.67 o 
   9  -8   1        0.02       -0.30      0.63 o 
  10  -8   1        2.06        2.35      0.78 o 
 -10  -7   1        4.73        5.65      1.51 o 
  -9  -7   1        5.65        6.53      1.10 o 
  -8  -7   1        0.00       -0.20      0.84 o 
  -7  -7   1        1.40        0.61      0.76 o 
  -6  -7   1        4.86        4.16      0.80 o 
  -5  -7   1       33.54       31.85      0.83 o 
  -4  -7   1       93.96       87.73      1.12 o 
  -3  -7   1       99.42      100.00      1.06 o 
  -2  -7   1      129.09      120.04      1.13 o 
  -1  -7   1      189.58      187.52      2.29 o 
   0  -7   1      275.57      266.37      2.54 o 
   1  -7   1      386.26      383.03      4.10 o 
   2  -7   1       69.48       61.62      1.10 o 
   3  -7   1       82.47       84.66      1.36 o 
   4  -7   1        1.96        1.38      0.26 o 
   5  -7   1      134.45      126.23      1.17 o 
   6  -7   1       48.83       49.02      0.75 o 
   7  -7   1        0.19        0.03      0.30 o 
   8  -7   1       12.82       13.52      0.61 o 
   9  -7   1        0.01       -0.59      0.59 o 
  10  -7   1        2.15        2.44      0.82 o 
  11  -7   1        0.18       -1.00      1.00 o 
 -11  -6   1        1.50        1.30      1.43 o 
 -10  -6   1        3.41        1.31      1.07 o 
  -9  -6   1        0.02       -0.77      0.77 o 
  -8  -6   1       22.61       25.84      1.60 o 
  -7  -6   1        7.96        6.41      0.68 o 
  -6  -6   1        7.59        6.86      0.56 o 
  -5  -6   1        0.00        0.04      0.34 o 
  -4  -6   1      258.31      253.46      2.77 o 
  -3  -6   1       29.91       27.12      0.65 o 
  -2  -6   1      357.68      371.50      2.80 o 
  -1  -6   1     1142.26     1207.02      8.66 o 
   0  -6   1       16.90       10.10      0.30 o 
   1  -6   1       23.23       23.06      0.45 o 
   2  -6   1      310.53      265.88      3.41 o 
   3  -6   1       39.35       34.80      0.91 o 
   4  -6   1       13.59       12.24      0.31 o 
   5  -6   1        2.32        2.21      0.22 o 
   6  -6   1       11.32       10.11      0.48 o 
   7  -6   1       20.03       21.07      0.57 o 
   8  -6   1        4.97        5.47      0.48 o 
   9  -6   1        1.11        1.04      0.66 o 
  10  -6   1        0.00       -2.08      2.08 o 
  11  -6   1        0.34        0.34      1.16 o 
 -11  -5   1        0.39        0.13      1.65 o 
 -10  -5   1        0.33       -0.44      0.99 o 
  -9  -5   1        1.51        0.02      1.10 o 
  -8  -5   1       15.96       14.86      0.99 o 
  -7  -5   1       55.44       52.11      1.38 o 
  -6  -5   1       14.38       12.23      0.70 o 
  -5  -5   1       51.73       43.17      0.89 o 
  -4  -5   1        0.73        2.05      0.28 o 
  -3  -5   1      160.34      172.23      1.50 o 
  -2  -5   1        1.80        1.98      0.22 o 
  -1  -5   1       27.55       13.75      0.27 o 
   0  -5   1       78.84       75.11      0.80 o 
   1  -5   1      616.91      618.63      5.58 o 
   2  -5   1      156.19      159.90      1.95 o 
   3  -5   1       40.74       42.16      0.53 o 
   4  -5   1        0.21        0.26      0.13 o 
   5  -5   1       24.21       29.27      0.51 o 
   6  -5   1       29.42       26.14      0.56 o 
   7  -5   1        3.08        2.39      0.50 o 
   8  -5   1        6.94        6.94      0.60 o 
   9  -5   1       16.89       19.76      1.03 o 
  10  -5   1       16.03       14.49      1.48 o 
  11  -5   1        3.92        3.77      1.33 o 
 -11  -4   1        2.44        3.17      1.57 o 
 -10  -4   1        0.00       -1.06      1.47 o 
  -9  -4   1        0.03       -0.81      0.81 o 
  -8  -4   1        1.18        0.51      0.63 o 
  -7  -4   1       30.28       30.05      1.23 o 
  -6  -4   1       28.01       28.93      0.94 o 
  -5  -4   1      399.73      386.65      3.26 o 
  -4  -4   1      722.84      741.33      5.43 o 
  -3  -4   1      418.65      398.86      3.40 o 
  -2  -4   1     1289.53     1493.98     10.31 o 
  -1  -4   1     6100.55     6833.52     44.58 o 
   0  -4   1      173.53      162.06      1.35 o 
   1  -4   1       19.73       20.27      0.27 o 
   2  -4   1       98.19      108.31      0.97 o 
   3  -4   1      244.64      274.87      3.33 o 
   4  -4   1     1243.36     1388.78      9.56 o 
   5  -4   1      111.18      105.22      1.08 o 
   6  -4   1       41.87       38.16      0.71 o 
   7  -4   1       19.75       20.28      0.68 o 
   8  -4   1       13.58       18.79      1.08 o 
   9  -4   1       44.89       51.06      1.86 o 
  10  -4   1        0.66        0.41      1.16 o 
  11  -4   1        3.26        1.32      1.25 o 
  12  -4   1        1.86       -0.40      1.80 o 
 -11  -3   1        1.50       -0.94      2.04 o 
 -10  -3   1        1.00       -0.57      0.87 o 
  -9  -3   1       10.32        8.67      1.44 o 
  -8  -3   1       48.00       46.43      1.28 o 
  -7  -3   1       26.51       28.04      1.06 o 
  -6  -3   1       39.40       39.91      1.04 o 
  -5  -3   1       49.86       59.00      1.02 o 
  -4  -3   1      159.86      143.56      1.41 o 
  -3  -3   1       60.87       72.94      0.86 o 
  -2  -3   1      143.75      157.96      1.35 o 
  -1  -3   1      218.98      212.50      1.50 o 
   0  -3   1     5125.79     5583.32     42.72 o 
   1  -3   1      738.61      680.83      5.04 o 
   2  -3   1      511.88      545.03      4.26 o 
   3  -3   1        4.87        6.20      0.23 o 
   4  -3   1        6.13        6.84      0.23 o 
   5  -3   1       25.43       25.95      0.52 o 
   6  -3   1      115.53      124.30      1.43 o 
   7  -3   1       10.16        9.98      0.51 o 
   8  -3   1        1.53        1.41      0.57 o 
   9  -3   1        3.17        0.42      0.77 o 
  10  -3   1       10.46        8.25      1.07 o 
  11  -3   1        1.69        0.82      1.26 o 
  12  -3   1        0.28        1.18      1.96 o 
 -12  -2   1        0.05       -0.16      2.08 o 
 -11  -2   1        0.19       -0.28      1.05 o 
 -10  -2   1       11.12        9.63      1.19 o 
  -9  -2   1        1.35        1.06      0.69 o 
  -8  -2   1       17.32       15.11      0.92 o 
  -7  -2   1       31.71       33.03      1.03 o 
  -6  -2   1      212.32      207.90      3.23 o 
  -5  -2   1      123.79      123.86      1.73 o 
  -4  -2   1     1212.32     1331.07     11.68 o 
  -3  -2   1       28.47       37.66      0.56 o 
  -2  -2   1       43.13       42.33      0.54 o 
  -1  -2   1     8003.17     8608.72     61.92 o 
   0  -2   1       32.42       31.93      0.40 o 
   1  -2   1     4798.07     5152.15     43.09 o 
   2  -2   1      153.57      178.53      1.23 o 
   3  -2   1      220.72      223.93      1.63 o 
   4  -2   1     1159.46     1261.68      9.25 o 
   5  -2   1        4.06        4.55      0.29 o 
   6  -2   1        5.75        6.75      0.50 o 
   7  -2   1        3.66        1.43      0.38 o 
   8  -2   1      185.13      178.19      4.48 o 
   9  -2   1        8.24        7.26      0.93 o 
  10  -2   1        5.15        4.52      0.97 o 
  11  -2   1        4.75        4.08      1.37 o 
  12  -2   1        0.20       -1.22      1.22 o 
 -12  -1   1        3.30        7.35      2.44 o 
 -11  -1   1        7.93        4.90      2.12 o 
 -10  -1   1        0.14       -0.73      0.73 o 
  -9  -1   1        2.62        1.28      0.71 o 
  -8  -1   1        2.37        3.11      0.66 o 
  -7  -1   1        0.71       -0.41      0.41 o 
  -6  -1   1        4.45        5.58      0.42 o 
  -5  -1   1      119.30      111.58      1.43 o 
  -4  -1   1      280.72      280.90      2.78 o 
  -3  -1   1      317.40      365.40      3.51 o 
  -2  -1   1      492.15      557.73      4.95 o 
  -1  -1   1      188.41      196.90      1.44 o 
   0  -1   1     1624.12     1732.47     13.11 o 
   1  -1   1     6399.60     6641.28     55.66 o 
   2  -1   1       83.39       72.03      0.63 o 
   3  -1   1     3695.54     3968.66     27.67 o 
   4  -1   1      775.64      856.09     11.85 o 
   5  -1   1       27.99       23.24      0.49 o 
   6  -1   1      156.33      164.62      1.72 o 
   7  -1   1       78.39       85.27      1.74 o 
   8  -1   1       40.54       40.25      1.36 o 
   9  -1   1        0.63       -0.29      0.86 o 
  10  -1   1        4.27        3.40      1.09 o 
  11  -1   1        0.01       -1.13      1.13 o 
  12  -1   1        0.03        0.28      1.26 o 
 -12   0   1        0.11       -1.90      1.90 o 
 -11   0   1        0.04       -1.14      1.14 o 
 -10   0   1        6.96        6.37      1.32 o 
  -9   0   1       17.22       16.04      0.98 o 
  -8   0   1        7.26        7.83      0.81 o 
  -7   0   1        7.79        7.10      0.64 o 
  -6   0   1       13.82       11.70      0.50 o 
  -5   0   1        1.37        5.07      0.30 o 
  -4   0   1      209.20      268.85      2.25 o 
  -3   0   1      444.95      431.24      3.19 o 
  -2   0   1     1958.71     2114.83     15.77 o 
  -1   0   1     1479.97     1610.69     12.25 o 
   1   0   1     1478.31     1443.61     13.85 o 
   2   0   1     1983.93     2039.85     13.38 o 
   3   0   1        0.16        0.35      0.21 o 
   4   0   1      477.97      519.40      4.23 o 
   5   0   1        6.64        9.30      0.37 o 
   6   0   1        0.12        0.06      0.29 o 
   7   0   1       15.01        8.22      0.68 o 
   8   0   1       30.38       23.30      1.08 o 
   9   0   1        0.00       -0.61      0.61 o 
  10   0   1        1.20        1.11      0.87 o 
  11   0   1       13.36       11.87      1.58 o 
  12   0   1        0.06       -1.01      1.90 o 
 -12   1   1        0.43       -0.73      1.20 o 
 -11   1   1        0.57       -1.08      1.08 o 
 -10   1   1        0.26       -0.77      0.87 o 
  -9   1   1        1.98       -0.14      0.73 o 
  -8   1   1        9.35        7.62      0.74 o 
  -7   1   1      147.77      148.28      2.16 o 
  -6   1   1        3.32        2.64      0.35 o 
  -5   1   1       31.35       32.85      0.59 o 
  -4   1   1        0.07       -0.18      0.18 o 
  -3   1   1        8.78       11.37      0.31 o 
  -2   1   1      239.22      270.78      2.14 o 
  -1   1   1      198.48      237.84      1.75 o 
   0   1   1     1424.58      954.82     27.46 o 
   1   1   1     5002.34     5105.87     39.40 o 
   2   1   1       38.42       45.23      0.63 o 
   3   1   1     1819.38     1888.74     18.11 o 
   4   1   1      452.13      517.12      4.75 o 
   5   1   1      318.19      349.22      3.82 o 
   6   1   1       25.33       24.74      0.71 o 
   7   1   1       76.75       75.46      1.42 o 
   8   1   1        0.33        0.55      0.57 o 
   9   1   1        0.21        0.29      0.65 o 
  10   1   1        0.54        0.63      0.77 o 
  11   1   1        1.21        1.69      1.81 o 
  12   1   1        3.31        0.80      1.86 o 
 -12   2   1        0.41       -0.21      1.22 o 
 -11   2   1        0.21       -1.57      1.57 o 
 -10   2   1        3.17        2.63      0.91 o 
  -9   2   1        0.10        0.11      0.73 o 
  -8   2   1        0.94       -0.63      0.63 o 
  -7   2   1       48.90       45.19      1.31 o 
  -6   2   1      374.16      372.40      3.39 o 
  -5   2   1      140.68      147.52      1.54 o 
  -4   2   1        9.41        7.68      0.30 o 
  -3   2   1      182.95      191.49      1.79 o 
  -2   2   1      282.49      305.70      2.11 o 
  -1   2   1      163.76      182.14      1.45 o 
   0   2   1      698.39      742.72      6.71 o 
   1   2   1      640.53      689.47      4.63 o 
   2   2   1      773.85      796.06      6.19 o 
   3   2   1      364.21      380.42      3.41 o 
   4   2   1       85.94       75.71      1.04 o 
   5   2   1       22.95       25.77      0.75 o 
   6   2   1        0.71       -0.31      0.36 o 
   7   2   1       23.62       20.63      0.82 o 
   8   2   1       47.40       41.24      2.35 o 
   9   2   1       16.32       17.14      1.13 o 
  10   2   1       22.47       20.53      1.51 o 
  11   2   1        1.72        0.76      1.27 o 
  12   2   1        0.90        0.04      1.91 o 
 -12   3   1        2.27        4.40      1.37 o 
 -11   3   1        0.35       -1.11      1.11 o 
 -10   3   1        0.22       -0.80      0.80 o 
  -9   3   1        0.95       -0.72      0.72 o 
  -8   3   1        3.82        3.63      0.64 o 
  -7   3   1      126.84      120.15      1.63 o 
  -6   3   1        3.41        3.14      0.34 o 
  -5   3   1       26.30       27.59      0.58 o 
  -4   3   1      309.95      292.82      2.46 o 
  -3   3   1      558.38      613.43      4.30 o 
  -2   3   1       76.85       86.22      0.92 o 
  -1   3   1      406.29      424.62      4.92 o 
   0   3   1      122.71      135.07      1.20 o 
   1   3   1      343.50      383.67      3.24 o 
   2   3   1      526.00      558.64      4.23 o 
   3   3   1        2.02        4.74      0.23 o 
   4   3   1        9.20        8.44      0.32 o 
   5   3   1      121.79      126.65      1.59 o 
   6   3   1       61.42       59.45      1.21 o 
   7   3   1        2.69        2.16      0.50 o 
   8   3   1        2.08        2.75      0.56 o 
   9   3   1       14.34       18.60      1.36 o 
  10   3   1        6.13        6.26      1.20 o 
  11   3   1        1.20        3.13      1.97 o 
  12   3   1       10.39        9.58      1.91 o 
 -11   4   1        0.57       -1.10      1.10 o 
 -10   4   1        0.22       -1.02      1.02 o 
  -9   4   1        0.01       -0.19      0.78 o 
  -8   4   1       11.88       10.25      0.79 o 
  -7   4   1        7.75        6.86      0.48 o 
  -6   4   1       16.90       15.24      0.56 o 
  -5   4   1       12.93        9.97      0.36 o 
  -4   4   1       29.05       24.62      0.40 o 
  -3   4   1      218.68      224.33      2.15 o 
  -2   4   1      837.38      891.52      7.91 o 
  -1   4   1      263.97      264.98      3.22 o 
   0   4   1      301.95      354.05      3.22 o 
   1   4   1        4.63        8.68      0.15 o 
   2   4   1      463.59      477.14      3.66 o 
   3   4   1      114.29       94.61      1.17 o 
   4   4   1       22.44       27.03      0.56 o 
   5   4   1       22.87       24.32      0.59 o 
   6   4   1      183.19      186.32      2.48 o 
   7   4   1        1.23       -0.56      0.56 o 
   8   4   1       29.07       26.86      1.44 o 
   9   4   1        7.28        5.59      1.47 o 
  10   4   1        0.66       -0.34      1.04 o 
  11   4   1        0.17        0.00      1.38 o 
 -11   5   1        0.00       -0.56      1.06 o 
 -10   5   1       10.52       10.09      1.42 o 
  -9   5   1       82.70       94.57      2.13 o 
  -8   5   1       65.61       74.73      1.65 o 
  -7   5   1       16.48       17.04      0.80 o 
  -6   5   1      235.87      225.46      2.21 o 
  -5   5   1      245.51      234.31      2.00 o 
  -4   5   1       40.90       47.14      0.49 o 
  -3   5   1      276.87      308.09      2.68 o 
  -2   5   1       90.38       95.54      1.19 o 
  -1   5   1       20.75       26.94      1.09 o 
   0   5   1        0.85        0.58      0.31 o 
   1   5   1       20.31       13.86      0.28 o 
   2   5   1      242.43      238.03      1.73 o 
   3   5   1        1.81        4.17      0.49 o 
   4   5   1        6.49        6.30      0.31 o 
   5   5   1       39.30       38.29      0.95 o 
   6   5   1        1.95        1.14      0.56 o 
   7   5   1       58.80       50.15      1.76 o 
   8   5   1       19.37       18.18      1.07 o 
   9   5   1       26.11       20.09      1.16 o 
  10   5   1        0.24       -0.93      0.93 o 
  11   5   1        0.50        0.75      1.54 o 
 -11   6   1        2.10       -0.10      2.52 o 
 -10   6   1        8.10        5.58      1.22 o 
  -9   6   1        0.00       -0.45      0.64 o 
  -8   6   1        6.16        7.11      0.50 o 
  -7   6   1        9.19        9.49      0.46 o 
  -6   6   1        2.85        2.64      0.29 o 
  -5   6   1       17.44       15.44      0.42 o 
  -4   6   1       36.00       33.25      0.62 o 
  -3   6   1      162.57      167.64      2.03 o 
  -2   6   1       44.12       49.56      2.35 o 
  -1   6   1        3.30        2.92      0.72 o 
   0   6   1      182.42      175.05      2.32 o 
   1   6   1       42.66       49.75      0.59 o 
   2   6   1        1.35        1.67      0.17 o 
   3   6   1      144.29      146.49      1.41 o 
   4   6   1      103.07       86.29      1.04 o 
   5   6   1       53.09       50.54      0.87 o 
   6   6   1      284.61      281.94      3.20 o 
   7   6   1        0.06       -0.63      0.63 o 
   8   6   1        0.88       -0.61      0.61 o 
   9   6   1        2.18        1.94      0.73 o 
  10   6   1        1.00        1.86      1.07 o 
  11   6   1        0.01       -1.33      1.33 o 
 -11   7   1        0.16       -1.00      1.00 o 
 -10   7   1        1.73        1.74      0.81 o 
  -9   7   1       22.84       23.59      1.09 o 
  -8   7   1       45.09       47.47      1.05 o 
  -7   7   1        1.06        0.83      0.33 o 
  -6   7   1       38.29       33.35      0.60 o 
  -5   7   1       88.69       75.83      0.75 o 
  -4   7   1       46.14       47.23      0.93 o 
  -3   7   1       85.90       81.00      1.13 o 
  -2   7   1       55.12       44.65      2.37 o 
  -1   7   1      551.55      568.54     13.92 o 
   0   7   1       11.98        8.79      0.42 o 
   1   7   1       21.09       19.54      0.36 o 
   2   7   1        3.06        1.65      0.18 o 
   3   7   1        0.43        0.35      0.23 o 
   4   7   1        1.45        1.46      0.27 o 
   5   7   1        0.96        0.48      0.33 o 
   6   7   1       40.84       39.94      1.20 o 
   7   7   1       24.17       24.13      1.17 o 
   8   7   1        8.92        6.51      0.88 o 
   9   7   1        2.07        1.78      1.01 o 
  10   7   1        0.06       -1.06      1.19 o 
 -10   8   1        0.20        0.31      0.80 o 
  -9   8   1        7.83       10.29      0.91 o 
  -8   8   1        0.05       -0.38      0.41 o 
  -7   8   1        6.68        5.95      0.41 o 
  -6   8   1        5.10        4.90      0.50 o 
  -5   8   1       89.53       79.21      1.02 o 
  -4   8   1       82.48       75.66      1.80 o 
  -3   8   1       17.92       12.19      0.94 o 
  -2   8   1       36.42       29.12      2.20 o 
  -1   8   1      917.86      853.54     13.15 o 
   0   8   1      445.08      401.50      5.10 o 
   1   8   1      527.04      528.81      3.86 o 
   2   8   1      231.91      214.61      1.86 o 
   3   8   1       56.34       52.68      0.82 o 
   4   8   1       46.12       43.27      0.81 o 
   5   8   1       27.54       25.12      0.87 o 
   6   8   1        1.87        1.02      0.62 o 
   7   8   1        0.05       -0.65      0.65 o 
   8   8   1       10.76       10.91      1.15 o 
   9   8   1        6.52        5.24      1.11 o 
  10   8   1        2.11        2.35      1.39 o 
 -10   9   1        0.02       -0.92      0.92 o 
  -9   9   1        3.60        5.55      0.88 o 
  -8   9   1        0.29       -0.50      0.50 o 
  -7   9   1       50.64       48.26      0.98 o 
  -6   9   1       16.87       17.22      0.68 o 
  -5   9   1        1.72        0.39      0.48 o 
  -4   9   1      202.88      195.46      2.78 o 
  -3   9   1      138.83      137.56      5.00 o 
  -2   9   1      107.03      102.91      4.10 o 
  -1   9   1      392.93      384.42      5.05 o 
   0   9   1       27.02       26.57      0.91 o 
   1   9   1        0.18       -0.16      0.16 o 
   2   9   1        9.69        9.51      0.35 o 
   3   9   1       84.72       81.31      1.18 o 
   4   9   1        0.01       -0.21      0.34 o 
   5   9   1        3.62        2.59      0.51 o 
   6   9   1        0.61       -0.46      0.73 o 
   7   9   1        3.71        3.33      0.92 o 
   8   9   1        0.55       -0.53      0.90 o 
   9   9   1        0.00        0.94      0.97 o 
  -9  10   1        4.01        4.17      0.76 o 
  -8  10   1        4.18        3.61      0.57 o 
  -7  10   1        0.14       -0.39      0.39 o 
  -6  10   1        3.65        3.09      0.35 o 
  -5  10   1       39.52       35.57      1.04 o 
  -4  10   1      193.48      193.95      2.72 o 
  -3  10   1       18.93       17.92      2.01 o 
  -2  10   1        9.19        7.37      1.54 o 
  -1  10   1      167.20      149.25      2.15 o 
   0  10   1       18.39       17.88      0.68 o 
   1  10   1        3.39        2.05      0.25 o 
   2  10   1       14.21       11.68      0.42 o 
   3  10   1        0.24       -0.40      0.40 o 
   4  10   1        0.12       -0.38      0.38 o 
   5  10   1       23.05       24.55      1.07 o 
   6  10   1       12.68       14.60      1.18 o 
   7  10   1        2.71        2.41      0.94 o 
   8  10   1        2.19        0.82      1.20 o 
   9  10   1        1.55        3.26      1.13 o 
  -8  11   1        0.15       -0.57      0.58 o 
  -7  11   1        6.01        5.13      0.45 o 
  -6  11   1        7.03        7.32      0.40 o 
  -5  11   1        0.08       -0.37      0.37 o 
  -4  11   1        0.90        2.98      1.66 o 
  -3  11   1        1.70        0.75      1.34 o 
  -2  11   1       43.51       43.25      3.01 o 
  -1  11   1        5.26        4.18      0.38 o 
   0  11   1        1.95        1.32      0.38 o 
   1  11   1       10.34        9.87      0.52 o 
   2  11   1        0.71        0.98      0.26 o 
   3  11   1       11.53       11.32      0.53 o 
   4  11   1        1.09        1.38      0.43 o 
   5  11   1        5.78        4.02      0.71 o 
   6  11   1        1.97        1.02      0.89 o 
   7  11   1        6.86        8.67      1.17 o 
   8  11   1       14.89       17.64      2.28 o 
  -8  12   1        2.89        3.74      0.62 o 
  -7  12   1        4.97        6.50      0.45 o 
  -6  12   1        1.30        0.49      0.29 o 
  -4  12   1      101.98      110.89      5.37 o 
  -3  12   1       26.75       32.08      3.03 o 
  -2  12   1        8.60        8.39      1.78 o 
  -1  12   1        2.47        1.86      0.42 o 
   0  12   1        6.72        6.38      0.41 o 
   1  12   1       66.94       66.14      0.97 o 
   2  12   1       61.71       64.36      1.06 o 
   3  12   1       18.69       19.06      0.75 o 
   4  12   1        5.55        7.16      0.59 o 
   5  12   1       13.23       15.15      0.98 o 
   6  12   1       20.93       24.40      1.49 o 
   7  12   1        1.93        2.16      1.04 o 
  -7  13   1        0.02        0.00      0.91 o 
  -6  13   1        0.67        0.76      0.43 o 
  -3  13   1        0.01       -1.56      1.56 o 
  -2  13   1       19.10       17.32      2.35 o 
  -1  13   1        8.15        7.32      1.84 o 
   0  13   1        4.64        5.39      0.33 o 
   1  13   1        1.77        2.44      0.36 o 
   2  13   1        0.25        0.15      0.43 o 
   3  13   1        3.63        3.52      0.65 o 
   4  13   1        0.53        1.16      0.54 o 
   5  13   1        3.51        4.58      0.84 o 
   6  13   1        1.31        0.71      0.94 o 
  -3  14   1        0.24        0.46      1.76 o 
  -2  14   1        6.70       10.20      2.18 o 
  -1  14   1        0.49       -0.56      1.47 o 
   0  14   1        1.20        1.35      0.31 o 
   1  14   1       10.33       10.45      0.51 o 
   2  14   1        6.23        7.16      0.60 o 
   3  14   1        1.99        2.17      0.57 o 
   4  14   1        0.06        2.29      0.90 o 
   5  14   1        2.58        1.25      0.98 o 
  -3  15   1        0.05       -0.38      2.09 o 
  -2  15   1        2.58        1.69      1.93 o 
  -1  15   1        5.79        6.24      0.71 o 
   0  15   1       11.84       11.07      0.75 o 
   1  15   1       11.47       10.37      0.59 o 
   2  15   1        3.33        2.53      0.54 o 
   3  15   1        0.03        0.21      0.56 o 
   0 -15   2        1.12        1.02      0.41 o 
   1 -15   2       10.84       10.99      0.62 o 
  -4 -14   2        0.53        1.23      0.91 o 
  -3 -14   2        4.29        4.19      1.21 o 
  -2 -14   2        0.14        0.49      0.56 o 
  -1 -14   2        1.56        1.32      0.44 o 
   0 -14   2        0.03        0.05      0.38 o 
   1 -14   2        1.82        1.92      0.36 o 
   2 -14   2        0.05        0.19      0.40 o 
   3 -14   2        5.14        5.27      0.75 o 
   4 -14   2       17.67       16.85      1.06 o 
   5 -14   2        0.28       -0.50      0.50 o 
  -5 -13   2        0.58       -0.75      0.85 o 
  -4 -13   2        0.27        0.38      0.70 o 
  -3 -13   2        4.62        5.01      0.77 o 
  -2 -13   2        0.67        0.62      0.52 o 
  -1 -13   2        2.59        2.20      0.55 o 
   0 -13   2        2.25        0.80      0.36 o 
   1 -13   2        1.35        2.07      0.32 o 
   2 -13   2        1.59        1.87      0.27 o 
   3 -13   2        8.42        9.27      2.31 o 
   4 -13   2        7.51        6.69      0.74 o 
   5 -13   2        0.20        0.26      0.41 o 
   6 -13   2        4.11        3.85      0.56 o 
  -6 -12   2        0.03       -0.03      0.91 o 
  -5 -12   2        8.92       10.11      1.46 o 
  -4 -12   2       11.01       12.12      0.88 o 
  -3 -12   2       16.98       21.04      0.87 o 
  -2 -12   2       41.63       44.77      0.99 o 
  -1 -12   2       26.96       28.07      0.75 o 
   0 -12   2       37.87       39.26      0.78 o 
   1 -12   2       62.34       62.15      0.89 o 
   2 -12   2       11.92        9.62      0.56 o 
   3 -12   2        8.17        7.24      0.48 o 
   4 -12   2        4.86        4.51      0.64 o 
   5 -12   2        0.62        1.62      0.30 o 
   6 -12   2       14.55       15.39      0.70 o 
   7 -12   2        0.28        0.02      0.38 o 
  -7 -11   2        0.06       -0.83      0.93 o 
  -6 -11   2        8.10       10.02      1.24 o 
  -5 -11   2       21.49       26.08      1.44 o 
  -4 -11   2       17.77       19.02      1.19 o 
  -3 -11   2        8.37        9.65      0.49 o 
  -2 -11   2        5.82        4.87      0.39 o 
  -1 -11   2        2.73        2.53      0.38 o 
   0 -11   2        0.84        0.61      0.28 o 
   1 -11   2       17.79       17.83      0.52 o 
   2 -11   2       20.18       19.06      0.70 o 
   3 -11   2       29.10       29.30      1.24 o 
   4 -11   2       29.98       32.01      0.93 o 
   5 -11   2       12.02       13.68      0.60 o 
   6 -11   2        8.35        8.82      0.46 o 
   7 -11   2        0.38       -0.38      0.39 o 
   8 -11   2        2.73        1.48      0.51 o 
  -8 -10   2        0.03        0.30      0.99 o 
  -7 -10   2        2.30        1.17      0.98 o 
  -6 -10   2       28.26       31.62      1.57 o 
  -5 -10   2       23.69       23.54      1.50 o 
  -4 -10   2       36.39       38.74      1.07 o 
  -3 -10   2       79.38       82.64      1.13 o 
  -2 -10   2       40.75       43.04      0.80 o 
  -1 -10   2       20.01       20.70      0.50 o 
   0 -10   2        1.89        1.94      0.26 o 
   1 -10   2        0.04        0.41      0.55 o 
   2 -10   2        1.48        1.57      0.43 o 
   3 -10   2       19.41       18.85      0.66 o 
   4 -10   2        4.34        5.72      0.47 o 
   5 -10   2        2.99        2.72      0.31 o 
   6 -10   2       13.68       16.33      0.62 o 
   7 -10   2        1.92        2.24      0.43 o 
   8 -10   2        0.46        0.07      0.45 o 
   9 -10   2        0.00        0.36      0.66 o 
  -9  -9   2        7.99       10.51      1.29 o 
  -8  -9   2        4.58        6.64      1.12 o 
  -7  -9   2        3.37        2.58      0.94 o 
  -6  -9   2        0.48        0.28      0.80 o 
  -5  -9   2        0.02        0.16      0.71 o 
  -4  -9   2        7.23        6.52      0.47 o 
  -3  -9   2       12.55       11.37      0.46 o 
  -2  -9   2        1.24        0.69      0.29 o 
  -1  -9   2       24.86       23.08      0.49 o 
   0  -9   2        9.97       10.32      0.41 o 
   1  -9   2       29.73       29.00      0.81 o 
   2  -9   2       12.51       11.48      0.68 o 
   3  -9   2       95.64       94.23      1.58 o 
   4  -9   2        4.65        4.80      0.49 o 
   5  -9   2       10.05        9.42      0.37 o 
   6  -9   2       21.65       21.52      0.61 o 
   7  -9   2        9.99        9.40      0.50 o 
   8  -9   2       21.57       24.50      0.93 o 
   9  -9   2       12.29       13.47      0.96 o 
  10  -9   2        0.90        0.06      0.97 o 
  -9  -8   2        2.64        3.13      1.04 o 
  -8  -8   2        2.49        1.55      0.92 o 
  -7  -8   2       12.34       14.28      1.17 o 
  -6  -8   2       80.17       87.05      2.57 o 
  -5  -8   2       88.39       93.04      1.65 o 
  -4  -8   2        4.40        4.08      0.39 o 
  -3  -8   2        0.62        0.56      0.27 o 
  -2  -8   2       57.37       55.04      0.77 o 
  -1  -8   2      117.18      103.66      1.06 o 
   0  -8   2      284.54      265.72      1.91 o 
   1  -8   2      204.07      204.53      3.03 o 
   2  -8   2      509.54      494.75      6.96 o 
   3  -8   2      422.93      407.24      5.22 o 
   4  -8   2       37.95       34.34      1.00 o 
   5  -8   2       43.29       40.38      0.68 o 
   6  -8   2        2.24        2.90      0.34 o 
   7  -8   2        0.22       -0.30      0.30 o 
   8  -8   2        1.46        1.44      0.39 o 
   9  -8   2        2.15        1.99      0.71 o 
  10  -8   2        4.98        6.52      0.89 o 
 -10  -7   2        0.32       -0.32      1.29 o 
  -9  -7   2        5.16        2.62      1.00 o 
  -8  -7   2        0.04       -0.02      0.84 o 
  -7  -7   2        1.66        0.79      0.96 o 
  -6  -7   2       39.63       39.02      1.25 o 
  -5  -7   2       38.97       40.62      1.14 o 
  -4  -7   2       18.67       20.86      0.60 o 
  -3  -7   2       38.89       41.15      0.71 o 
  -2  -7   2       13.06       17.97      0.46 o 
  -1  -7   2       76.21       83.39      1.05 o 
   0  -7   2       45.18       49.12      0.51 o 
   1  -7   2       40.09       35.39      0.83 o 
   2  -7   2        7.61        8.31      0.44 o 
   3  -7   2      261.65      249.65      3.37 o 
   4  -7   2       45.39       43.15      1.03 o 
   5  -7   2       27.30       27.75      0.51 o 
   6  -7   2        0.14        0.13      0.26 o 
   7  -7   2        0.30        0.18      0.31 o 
   8  -7   2        3.44        3.58      0.42 o 
   9  -7   2        0.51       -0.23      0.61 o 
  10  -7   2        0.03       -0.19      0.69 o 
  11  -7   2        0.35       -1.16      1.67 o 
 -10  -6   2        4.46        2.67      1.87 o 
  -9  -6   2        0.04       -0.88      0.88 o 
  -8  -6   2        2.92        3.17      0.83 o 
  -7  -6   2       29.20       28.10      1.25 o 
  -6  -6   2        1.28        1.22      0.46 o 
  -5  -6   2       71.16       77.90      1.30 o 
  -4  -6   2      236.97      229.73      2.06 o 
  -3  -6   2       87.33       86.82      0.97 o 
  -2  -6   2        4.26        9.32      0.36 o 
  -1  -6   2      328.67      339.84      2.32 o 
   0  -6   2      520.76      520.76      3.83 o 
   1  -6   2       65.44       76.86      0.77 o 
   2  -6   2      213.92      210.78      3.18 o 
   3  -6   2      157.83      153.81      1.58 o 
   4  -6   2        0.02       -0.13      0.13 o 
   5  -6   2      102.25      100.54      1.02 o 
   6  -6   2      110.11      101.91      1.11 o 
   7  -6   2       19.43       17.49      0.56 o 
   8  -6   2        0.32        0.09      0.38 o 
   9  -6   2        5.88        5.79      0.74 o 
  10  -6   2        3.72        4.25      1.17 o 
  11  -6   2        1.45        0.69      1.10 o 
 -11  -5   2        3.59        3.98      1.99 o 
 -10  -5   2        5.93        7.79      1.33 o 
  -9  -5   2        0.88        0.17      0.92 o 
  -8  -5   2        7.22        7.31      0.84 o 
  -7  -5   2       28.34       25.36      1.05 o 
  -6  -5   2       45.97       41.99      1.13 o 
  -5  -5   2      578.32      571.82      5.37 o 
  -4  -5   2       88.74       95.16      1.14 o 
  -3  -5   2        1.53        2.96      0.25 o 
  -2  -5   2       19.78       21.53      0.43 o 
  -1  -5   2     2552.63     2704.34     17.50 o 
   0  -5   2      439.93      442.70      3.07 o 
   1  -5   2       36.08       53.01      0.57 o 
   2  -5   2      456.79      448.01      3.80 o 
   3  -5   2       47.16       52.76      0.75 o 
   4  -5   2       18.85       17.68      0.31 o 
   5  -5   2       19.12       15.14      0.41 o 
   6  -5   2        0.93        1.00      0.26 o 
   7  -5   2       63.96       62.20      1.12 o 
   8  -5   2       11.71       10.44      0.64 o 
   9  -5   2        3.22        4.46      0.73 o 
  10  -5   2        4.44        3.66      1.21 o 
  11  -5   2        0.88       -1.13      1.13 o 
 -11  -4   2        4.94        4.38      1.60 o 
 -10  -4   2        1.86        2.10      1.31 o 
  -9  -4   2        0.07        0.20      0.85 o 
  -8  -4   2        0.32       -0.62      0.62 o 
  -7  -4   2       17.42       15.89      0.91 o 
  -6  -4   2       38.90       36.84      1.05 o 
  -5  -4   2       27.13       29.09      0.68 o 
  -4  -4   2      158.15      162.87      1.51 o 
  -3  -4   2      149.24      155.01      1.58 o 
  -2  -4   2      633.84      766.12      5.42 o 
  -1  -4   2        5.18        5.90      0.20 o 
   0  -4   2      507.86      564.91      3.47 o 
   1  -4   2       13.92        8.48      0.20 o 
   2  -4   2      447.43      513.74      4.10 o 
   3  -4   2      134.06      172.38      1.25 o 
   4  -4   2      322.87      315.63      2.36 o 
   5  -4   2       61.86       65.73      0.80 o 
   6  -4   2      139.88      132.93      1.47 o 
   7  -4   2       87.50       81.07      1.27 o 
   8  -4   2        1.05        1.23      0.55 o 
   9  -4   2        0.16       -0.62      0.62 o 
  10  -4   2       10.78       12.48      1.39 o 
  11  -4   2        0.22       -1.11      1.18 o 
  12  -4   2        0.06        0.77      1.28 o 
 -11  -3   2        0.13       -1.29      1.29 o 
 -10  -3   2        3.39        2.72      0.99 o 
  -9  -3   2        0.01       -0.80      0.80 o 
  -8  -3   2        4.12        4.18      0.71 o 
  -7  -3   2       70.20       65.03      1.41 o 
  -6  -3   2      102.65       93.57      1.58 o 
  -5  -3   2        2.76        3.60      0.37 o 
  -4  -3   2      303.16      302.24      2.57 o 
  -3  -3   2      625.79      647.86      4.72 o 
  -2  -3   2      252.23      301.22      4.05 o 
  -1  -3   2     4650.08     5283.10     36.40 o 
   0  -3   2     1495.32     1584.64     10.01 o 
   1  -3   2      124.00      105.66      0.96 o 
   2  -3   2      758.17      842.43      5.80 o 
   3  -3   2       60.99       70.60      0.64 o 
   4  -3   2      142.97      160.38      1.41 o 
   5  -3   2       96.17       99.44      1.06 o 
   6  -3   2        4.04        3.01      0.30 o 
   7  -3   2        0.96       -0.32      0.32 o 
   8  -3   2        4.14        5.59      0.64 o 
   9  -3   2       10.21        8.93      0.99 o 
  10  -3   2        0.02       -0.65      0.82 o 
  11  -3   2       12.97       12.14      1.60 o 
  12  -3   2        0.63        1.53      1.27 o 
 -11  -2   2        0.18       -0.74      1.34 o 
 -10  -2   2        0.02       -0.72      1.10 o 
  -9  -2   2        2.85        3.08      0.77 o 
  -8  -2   2      141.25      138.44      2.55 o 
  -7  -2   2       32.74       30.87      0.99 o 
  -6  -2   2       23.19       19.36      0.77 o 
  -5  -2   2        1.94        2.11      0.38 o 
  -4  -2   2        1.08        0.18      0.46 o 
  -3  -2   2        4.36        5.43      0.29 o 
  -2  -2   2      681.81      762.67      5.10 o 
  -1  -2   2     2835.65     2963.68     20.62 o 
   0  -2   2      702.76      834.82      5.11 o 
   1  -2   2       14.85       17.71      0.19 o 
   2  -2   2      479.32      484.96      3.15 o 
   3  -2   2      306.05      305.84      2.30 o 
   4  -2   2        4.96        2.94      0.32 o 
   5  -2   2        0.10       -0.19      0.19 o 
   6  -2   2       13.19       11.79      0.44 o 
   7  -2   2        1.18        1.52      0.38 o 
   8  -2   2       92.87       89.52      2.22 o 
   9  -2   2        4.34        5.06      0.88 o 
  10  -2   2        0.31       -0.05      0.83 o 
  11  -2   2        2.19        1.53      1.28 o 
  12  -2   2        1.96        1.79      1.32 o 
 -11  -1   2        2.10        1.49      1.91 o 
 -10  -1   2        9.88       10.76      1.76 o 
  -9  -1   2        0.08       -0.62      0.66 o 
  -8  -1   2        0.09        0.51      0.59 o 
  -7  -1   2       23.92       24.11      0.89 o 
  -6  -1   2       53.45       45.53      1.15 o 
  -5  -1   2      422.59      444.60      4.29 o 
  -4  -1   2      212.29      226.11      2.59 o 
  -3  -1   2     1165.15     1400.56     12.58 o 
  -2  -1   2       35.51       34.74      0.49 o 
  -1  -1   2      360.37      384.56      2.66 o 
   0  -1   2     2986.54     3232.42     31.81 o 
   1  -1   2     1052.09     1156.46      7.12 o 
   2  -1   2     4843.42     5391.88     35.87 o 
   3  -1   2       35.17       58.10      0.61 o 
   4  -1   2      321.26      303.68      3.32 o 
   5  -1   2        3.67        5.78      0.27 o 
   6  -1   2       18.39       15.49      0.59 o 
   7  -1   2        1.60       -0.17      0.42 o 
   8  -1   2       53.07       43.17      1.39 o 
   9  -1   2        8.30        6.15      0.93 o 
  10  -1   2        1.64        0.58      0.85 o 
  11  -1   2       21.07       22.75      1.86 o 
  12  -1   2        1.00        0.55      1.24 o 
 -12   0   2        0.91       -0.22      1.98 o 
 -11   0   2        1.12        0.21      1.16 o 
 -10   0   2        4.85        5.69      1.01 o 
  -9   0   2        2.22        0.90      0.65 o 
  -8   0   2        0.00       -0.53      0.54 o 
  -7   0   2        3.39        4.11      0.61 o 
  -6   0   2        0.90        0.87      0.35 o 
  -5   0   2        1.57        0.19      0.23 o 
  -4   0   2      439.16      552.76      4.30 o 
  -3   0   2      470.50      522.74      3.84 o 
  -2   0   2      367.55      399.11      3.13 o 
  -1   0   2      491.67      478.07      3.43 o 
   0   0   2      677.42      760.00      5.62 o 
   1   0   2     2150.86     2339.81     15.66 o 
   2   0   2     2474.70     2753.56     18.80 o 
   3   0   2      392.50      401.88      3.26 o 
   4   0   2      648.71      742.34      5.62 o 
   5   0   2      544.51      549.49      4.33 o 
   6   0   2        0.55        0.21      0.25 o 
   7   0   2        0.01       -0.47      0.47 o 
   8   0   2       30.17       34.11      1.25 o 
   9   0   2       10.92        8.30      0.82 o 
  10   0   2        6.13        4.61      0.98 o 
  11   0   2        2.71        3.99      1.31 o 
  12   0   2        2.19        2.07      2.09 o 
 -12   1   2        0.85       -0.11      1.94 o 
 -11   1   2        0.80        1.24      1.22 o 
 -10   1   2       40.49       46.90      1.95 o 
  -9   1   2       41.29       43.98      1.73 o 
  -8   1   2       18.32       19.49      1.16 o 
  -7   1   2       10.83        9.06      0.62 o 
  -6   1   2       68.96       78.06      1.36 o 
  -5   1   2       67.93       87.89      1.01 o 
  -4   1   2      138.36      153.28      1.41 o 
  -3   1   2       18.59       15.18      0.33 o 
  -2   1   2       68.83       85.30      0.80 o 
  -1   1   2     5258.04     5631.83     39.74 o 
   0   1   2      314.45      331.23      2.22 o 
   1   1   2     2677.48     2919.72     21.59 o 
   2   1   2     1638.61     1834.45     15.40 o 
   3   1   2        0.58        0.54      0.20 o 
   4   1   2       30.23       26.54      0.66 o 
   5   1   2       80.98       77.34      1.21 o 
   6   1   2       15.26       16.90      0.59 o 
   7   1   2      121.95      108.00      1.74 o 
   8   1   2       47.24       35.08      1.24 o 
   9   1   2        2.98        1.28      1.16 o 
  10   1   2        3.45        3.33      0.83 o 
  11   1   2       13.26       17.79      2.66 o 
  12   1   2        0.34        2.04      1.96 o 
 -12   2   2        0.02       -0.23      1.25 o 
 -11   2   2        0.05       -1.51      1.51 o 
 -10   2   2        0.48       -0.02      0.86 o 
  -9   2   2       12.47       11.72      1.08 o 
  -8   2   2        6.81        5.53      0.81 o 
  -7   2   2        1.25        0.98      0.47 o 
  -6   2   2      139.29      142.61      1.64 o 
  -5   2   2        2.35        3.94      0.29 o 
  -4   2   2        3.22        9.13      0.34 o 
  -3   2   2       16.53       20.41      0.38 o 
  -2   2   2      192.83      194.73      1.42 o 
  -1   2   2      142.07      158.29      1.37 o 
   0   2   2      179.07      176.03      1.50 o 
   1   2   2     1828.38     1927.80     15.05 o 
   2   2   2       66.91       80.46      0.80 o 
   3   2   2      164.98      151.34      1.65 o 
   4   2   2      331.94      356.48      3.42 o 
   5   2   2      164.12      180.22      2.24 o 
   6   2   2        8.54        8.21      0.56 o 
   7   2   2       20.67       17.72      1.37 o 
   8   2   2       37.93       38.11      1.30 o 
   9   2   2        2.63        1.95      0.68 o 
  10   2   2        6.05        7.83      1.20 o 
  11   2   2        3.63        5.90      1.87 o 
  12   2   2        3.89        2.92      2.06 o 
 -11   3   2        0.00       -1.05      1.05 o 
 -10   3   2        6.54        6.70      1.06 o 
  -9   3   2        6.74        8.62      0.99 o 
  -8   3   2       49.29       53.16      1.45 o 
  -7   3   2      150.40      146.64      1.87 o 
  -6   3   2       83.86       85.23      1.32 o 
  -5   3   2      268.43      247.50      2.32 o 
  -4   3   2      287.07      293.01      2.57 o 
  -3   3   2      539.39      608.52      4.33 o 
  -2   3   2        1.81        4.06      0.16 o 
  -1   3   2      462.15      514.75      4.25 o 
   0   3   2      140.53      143.45      1.33 o 
   1   3   2      158.96      150.81      1.14 o 
   2   3   2      351.64      349.26      2.88 o 
   3   3   2      222.45      222.05      2.29 o 
   4   3   2       25.12       28.12      0.53 o 
   5   3   2       36.33       29.43      0.86 o 
   6   3   2       10.33        8.25      0.56 o 
   7   3   2       17.38       14.99      0.74 o 
   8   3   2       21.79       21.09      0.89 o 
   9   3   2        3.46        3.37      0.94 o 
  10   3   2       11.22       10.69      1.32 o 
  11   3   2        3.85        4.25      1.47 o 
  12   3   2        0.07       -0.32      1.51 o 
 -11   4   2        0.21       -0.89      0.89 o 
 -10   4   2        5.94        6.45      0.91 o 
  -9   4   2        2.33        2.07      1.31 o 
  -8   4   2       32.93       34.22      1.22 o 
  -7   4   2       41.67       44.72      0.95 o 
  -6   4   2      225.34      217.86      2.34 o 
  -5   4   2      224.18      217.62      2.17 o 
  -4   4   2       84.97       97.97      0.92 o 
  -3   4   2      381.35      402.09      3.04 o 
  -2   4   2     2778.16     3125.73     26.80 o 
  -1   4   2      859.46      954.90      9.36 o 
   0   4   2     1210.98     1255.38     10.91 o 
   1   4   2        8.96        9.50      0.19 o 
   2   4   2       94.69      103.92      0.95 o 
   3   4   2      750.55      834.04      6.30 o 
   4   4   2      172.06      191.63      1.83 o 
   5   4   2       37.30       32.14      1.25 o 
   6   4   2       57.41       54.83      1.21 o 
   7   4   2       27.35       24.70      1.33 o 
   8   4   2       27.11       30.79      1.27 o 
   9   4   2       15.69       14.28      1.25 o 
  10   4   2        1.57       -0.70      0.99 o 
  11   4   2        3.00        2.86      1.43 o 
 -11   5   2        0.56       -1.10      1.10 o 
 -10   5   2        0.05       -0.82      0.82 o 
  -9   5   2        2.32       -0.01      0.62 o 
  -8   5   2      139.00      143.30      2.22 o 
  -7   5   2       42.09       49.85      0.93 o 
  -6   5   2       10.28       12.60      0.47 o 
  -5   5   2      358.13      335.45      2.98 o 
  -4   5   2      168.75      171.38      1.31 o 
  -3   5   2      133.62      171.73      1.61 o 
  -2   5   2       69.21       92.49      1.18 o 
  -1   5   2        2.12        1.13      0.31 o 
   0   5   2      285.15      326.67      3.55 o 
   1   5   2       89.84       73.75      0.75 o 
   2   5   2      234.95      269.52      2.49 o 
   3   5   2      328.65      357.21      2.89 o 
   4   5   2        0.00       -0.05      0.20 o 
   5   5   2       31.90       35.02      0.68 o 
   6   5   2        5.05        4.41      0.61 o 
   7   5   2       49.54       46.68      1.46 o 
   8   5   2        6.11        4.13      0.78 o 
   9   5   2        2.16        0.02      0.75 o 
  10   5   2        3.36        2.72      1.08 o 
  11   5   2        0.07       -0.06      1.39 o 
 -11   6   2        0.13       -1.08      1.08 o 
 -10   6   2        2.19        3.08      1.47 o 
  -9   6   2        9.12       11.20      0.80 o 
  -8   6   2       13.73       14.68      0.68 o 
  -7   6   2        1.57        2.08      0.37 o 
  -6   6   2      199.29      196.51      1.99 o 
  -5   6   2      602.37      575.11      4.44 o 
  -4   6   2       11.12        7.55      0.26 o 
  -3   6   2       41.40       37.05      0.70 o 
  -2   6   2      115.12      127.34      1.79 o 
  -1   6   2      101.98      100.04      2.16 o 
   0   6   2       73.73       50.33      0.84 o 
   1   6   2        6.57        6.69      0.27 o 
   2   6   2        0.13        0.41      0.16 o 
   3   6   2      142.58      135.37      1.31 o 
   4   6   2      144.10      143.34      1.44 o 
   5   6   2       94.97       90.56      1.11 o 
   6   6   2       75.03       72.31      1.51 o 
   7   6   2       19.50       21.72      0.98 o 
   8   6   2        2.22        1.19      0.68 o 
   9   6   2        0.87       -0.68      0.68 o 
  10   6   2        0.96       -0.23      0.87 o 
  11   6   2        0.00       -2.09      2.09 o 
 -10   7   2        1.97        1.18      1.02 o 
  -9   7   2        0.00       -0.48      0.83 o 
  -8   7   2        2.12        1.66      0.47 o 
  -7   7   2        2.32        1.72      0.35 o 
  -6   7   2       45.26       42.72      0.75 o 
  -5   7   2       84.73       75.20      0.83 o 
  -4   7   2       47.04       45.78      0.96 o 
  -3   7   2      183.83      176.00      3.27 o 
  -2   7   2        1.92        0.57      0.43 o 
  -1   7   2       93.61       77.10      3.02 o 
   0   7   2       51.15       47.31      0.86 o 
   1   7   2      168.63      161.67      1.67 o 
   2   7   2       74.37       72.73      0.71 o 
   3   7   2       88.85       87.31      0.98 o 
   4   7   2       67.02       63.47      1.10 o 
   5   7   2       33.81       34.30      0.95 o 
   6   7   2       80.74       78.55      1.85 o 
   7   7   2       59.22       59.57      1.70 o 
   8   7   2        3.62        3.40      0.86 o 
   9   7   2        0.06       -0.77      0.77 o 
  10   7   2        0.52       -1.79      1.79 o 
  11   7   2        3.70        3.20      2.70 o 
 -10   8   2        0.61        0.78      0.73 o 
  -9   8   2       16.34       19.04      1.04 o 
  -8   8   2       32.04       36.29      1.00 o 
  -7   8   2        5.32        5.39      0.57 o 
  -6   8   2        1.30        0.73      0.29 o 
  -5   8   2       90.09       85.91      1.17 o 
  -4   8   2        6.14        4.88      0.90 o 
  -3   8   2       62.20       60.11      1.24 o 
  -2   8   2       14.41        9.58      1.41 o 
  -1   8   2      751.43      699.48     17.03 o 
   0   8   2     1454.65     1415.03     16.77 o 
   1   8   2      438.64      450.40      4.30 o 
   2   8   2      102.91       90.45      1.01 o 
   3   8   2        0.58       -0.28      0.28 o 
   4   8   2        5.01        2.45      0.39 o 
   5   8   2       82.62       73.25      1.49 o 
   6   8   2       10.96       10.49      1.05 o 
   7   8   2        2.10        0.21      0.71 o 
   8   8   2        2.34        3.98      0.99 o 
   9   8   2        1.63        2.03      1.00 o 
  10   8   2        5.86        5.37      1.54 o 
 -10   9   2        0.19        0.44      0.96 o 
  -9   9   2        0.04       -0.07      1.00 o 
  -8   9   2        3.14        2.62      0.67 o 
  -7   9   2       21.28       17.52      0.79 o 
  -6   9   2       89.03       86.97      1.20 o 
  -5   9   2        6.95        5.67      0.42 o 
  -4   9   2       35.82       28.53      3.30 o 
  -3   9   2        6.53        6.26      1.36 o 
  -2   9   2        4.64        3.84      1.28 o 
  -1   9   2       98.57       87.99      4.76 o 
   0   9   2        1.24       -0.16      0.64 o 
   1   9   2       19.84       14.42      0.48 o 
   2   9   2       58.23       55.83      0.76 o 
   3   9   2       51.11       48.66      0.90 o 
   4   9   2        2.64        3.05      0.41 o 
   5   9   2        0.73       -0.43      0.43 o 
   6   9   2        0.54       -0.49      0.71 o 
   7   9   2       15.61       14.85      1.52 o 
   8   9   2        0.06        0.15      0.88 o 
   9   9   2        1.85        0.91      0.95 o 
  10   9   2        0.09       -0.82      1.18 o 
  -9  10   2        1.36        1.58      1.06 o 
  -8  10   2        7.07        7.70      0.90 o 
  -7  10   2        0.00       -0.23      0.47 o 
  -6  10   2        3.07        3.30      0.35 o 
  -5  10   2        0.41       -0.79      0.79 o 
  -4  10   2       54.52       48.67      3.67 o 
  -3  10   2       48.57       44.59      2.86 o 
  -2  10   2       32.97       24.01      2.17 o 
  -1  10   2        6.90        6.21      1.45 o 
   0  10   2       58.40       56.64      1.56 o 
   1  10   2       36.74       31.78      0.55 o 
   2  10   2        0.50        0.24      0.24 o 
   3  10   2      136.04      128.81      1.60 o 
   4  10   2       46.21       42.33      0.96 o 
   5  10   2        0.25       -0.43      0.43 o 
   6  10   2        9.20       11.54      1.08 o 
   7  10   2        1.54        0.77      0.93 o 
   8  10   2        0.02        0.45      0.97 o 
   9  10   2        0.54        1.38      1.11 o 
  -8  11   2        1.36        1.82      0.60 o 
  -7  11   2        2.64        2.08      0.47 o 
  -6  11   2        2.10        1.69      0.33 o 
  -5  11   2        0.59       -0.34      0.34 o 
  -4  11   2       35.89       32.64      3.09 o 
  -3  11   2       49.47       45.57      3.07 o 
  -2  11   2       40.21       37.89      2.72 o 
  -1  11   2       59.08       59.04      3.23 o 
   0  11   2       21.18       21.17      0.77 o 
   1  11   2        9.93       10.37      0.38 o 
   2  11   2        0.17       -0.28      0.32 o 
   3  11   2        0.00        0.61      0.35 o 
   4  11   2        0.01       -0.07      0.40 o 
   5  11   2        7.92        9.08      0.78 o 
   6  11   2        5.29        6.76      1.05 o 
   7  11   2        2.08        0.97      0.96 o 
   8  11   2        3.10        7.28      1.24 o 
  -8  12   2        0.01       -0.53      0.53 o 
  -7  12   2        2.05        1.90      0.44 o 
  -6  12   2        0.05        0.10      0.28 o 
  -4  12   2        5.58        5.41      1.95 o 
  -3  12   2        0.84        0.49      1.60 o 
  -2  12   2        0.14       -0.47      1.29 o 
  -1  12   2       13.37       13.94      2.05 o 
   0  12   2        0.01       -0.45      0.48 o 
   1  12   2       14.21       15.83      0.87 o 
   2  12   2       17.95       19.24      0.89 o 
   3  12   2       42.56       41.56      1.40 o 
   4  12   2       22.41       22.89      0.79 o 
   5  12   2        2.29        2.93      0.72 o 
   6  12   2        2.58        4.31      1.02 o 
   7  12   2       13.60       16.02      1.37 o 
  -7  13   2        2.66        4.11      1.08 o 
  -6  13   2        5.48        6.14      0.68 o 
  -4  13   2       23.29       25.84      2.94 o 
  -3  13   2        9.56       12.44      2.31 o 
  -2  13   2        4.76        5.09      1.81 o 
  -1  13   2        1.27        1.71      1.59 o 
   0  13   2        4.48        4.06      0.29 o 
   1  13   2        1.79        0.95      0.34 o 
   2  13   2        4.77        2.35      0.47 o 
   3  13   2        7.73        7.47      0.62 o 
   4  13   2        0.67        0.71      0.46 o 
   5  13   2        1.99        3.61      0.77 o 
   6  13   2        2.90        3.92      1.03 o 
  -3  14   2        2.49        1.97      1.81 o 
  -2  14   2        4.43        3.57      1.81 o 
  -1  14   2        1.01        1.68      1.75 o 
   0  14   2        2.79        1.94      0.29 o 
   1  14   2        2.14        1.00      0.39 o 
   2  14   2        0.60       -0.20      0.44 o 
   3  14   2        0.04       -0.50      0.50 o 
   4  14   2        0.33        1.15      0.82 o 
   5  14   2       16.60       19.09      1.36 o 
  -3  15   2        0.22       -0.25      2.03 o 
  -2  15   2        2.93        2.75      2.09 o 
  -1  15   2        6.38        5.90      2.18 o 
   0  15   2        4.93        4.34      0.51 o 
   1  15   2        6.29        6.69      0.54 o 
   2  15   2        3.02        2.30      0.51 o 
   3  15   2        0.33       -0.48      0.56 o 
  -3 -14   3        0.05        0.68      0.86 o 
  -2 -14   3       10.94       12.67      0.82 o 
  -1 -14   3        5.30        4.91      0.55 o 
   0 -14   3        1.54        1.64      0.43 o 
   1 -14   3        7.55        9.14      0.49 o 
   2 -14   3       11.11       10.89      0.57 o 
   3 -14   3        2.87        2.32      0.50 o 
   4 -14   3        4.21        4.78      0.56 o 
  -5 -13   3        4.50        5.14      1.04 o 
  -4 -13   3       18.32       21.63      1.14 o 
  -3 -13   3       19.08       24.37      1.40 o 
  -2 -13   3        3.07        4.40      0.62 o 
  -1 -13   3        1.52        1.43      0.46 o 
   0 -13   3        1.21        0.71      0.38 o 
   1 -13   3        0.00       -0.32      0.32 o 
   2 -13   3        1.95        2.82      0.34 o 
   3 -13   3        1.37        1.23      0.30 o 
   4 -13   3       12.94       12.17      0.53 o 
   5 -13   3        5.26        4.59      0.43 o 
   6 -13   3        1.14        0.60      0.35 o 
  -6 -12   3        5.47        6.76      1.12 o 
  -5 -12   3        3.98        5.63      1.00 o 
  -4 -12   3        1.93        3.58      0.75 o 
  -3 -12   3        4.56        5.90      0.63 o 
  -2 -12   3       86.09       91.48      1.23 o 
  -1 -12   3       30.36       28.90      0.80 o 
   0 -12   3       19.51       19.87      0.93 o 
   1 -12   3        9.74        9.66      0.47 o 
   2 -12   3        3.35        2.83      0.41 o 
   3 -12   3        6.30        5.55      0.34 o 
   4 -12   3        6.14        6.74      0.37 o 
   5 -12   3       11.25       11.25      0.46 o 
   6 -12   3       11.93       13.62      0.54 o 
   7 -12   3        8.06        8.78      0.54 o 
  -7 -11   3        0.84        0.18      0.96 o 
  -6 -11   3        0.56        0.15      0.92 o 
  -5 -11   3        9.61       12.45      1.13 o 
  -4 -11   3        0.01        0.74      0.64 o 
  -3 -11   3        0.10        0.91      0.42 o 
  -2 -11   3       37.35       37.31      0.76 o 
  -1 -11   3       27.56       28.59      0.61 o 
   0 -11   3       12.93       13.14      0.48 o 
   1 -11   3       17.42       16.87      0.51 o 
   2 -11   3       21.14       21.36      0.50 o 
   3 -11   3        8.25        6.78      0.31 o 
   4 -11   3       11.43       11.22      0.52 o 
   5 -11   3        3.86        3.56      0.36 o 
   6 -11   3        0.24        0.29      0.38 o 
   7 -11   3        3.40        3.82      0.47 o 
   8 -11   3        0.07       -0.44      0.44 o 
  -8 -10   3        0.00       -0.11      0.96 o 
  -7 -10   3        0.34        1.13      0.97 o 
  -6 -10   3        4.38        6.47      1.30 o 
  -5 -10   3       33.30       35.45      1.72 o 
  -4 -10   3       29.99       28.53      1.01 o 
  -3 -10   3       16.44       17.32      0.58 o 
  -2 -10   3       50.65       52.13      0.86 o 
  -1 -10   3       57.15       50.40      0.78 o 
   0 -10   3       24.19       21.16      0.53 o 
   1 -10   3        1.46        1.82      0.25 o 
   2 -10   3        4.56        5.66      0.28 o 
   3 -10   3       23.50       21.41      0.50 o 
   4 -10   3       25.78       27.12      0.55 o 
   5 -10   3       63.24       57.15      0.97 o 
   6 -10   3       36.37       35.58      0.97 o 
   7 -10   3        2.97        3.11      0.47 o 
   8 -10   3        0.13       -0.54      0.54 o 
   9 -10   3        0.13       -0.55      0.55 o 
  -9  -9   3        0.91        0.60      1.24 o 
  -8  -9   3        1.52        1.35      1.11 o 
  -7  -9   3        0.67        0.32      0.89 o 
  -6  -9   3        1.04        0.40      0.81 o 
  -5  -9   3       29.00       27.65      1.36 o 
  -4  -9   3        1.82        1.97      0.46 o 
  -3  -9   3      135.68      129.32      1.77 o 
  -2  -9   3      324.41      311.43      2.71 o 
  -1  -9   3      196.19      172.62      1.65 o 
   0  -9   3        1.03        0.62      0.22 o 
   1  -9   3        0.50        0.20      0.19 o 
   2  -9   3        0.24        1.40      0.61 o 
   3  -9   3        0.68        1.59      0.36 o 
   4  -9   3        1.72        2.07      0.25 o 
   5  -9   3        0.85        1.22      0.30 o 
   6  -9   3       13.15       13.00      0.50 o 
   7  -9   3       16.08       16.84      0.61 o 
   8  -9   3        4.28        5.39      0.53 o 
   9  -9   3        1.47        1.58      0.73 o 
  10  -9   3        0.32       -0.94      0.99 o 
  -9  -8   3        3.15        4.22      1.15 o 
  -8  -8   3        1.57        1.49      0.95 o 
  -7  -8   3        0.90        1.69      1.32 o 
  -6  -8   3        0.24       -0.69      0.69 o 
  -5  -8   3        4.36        5.17      0.67 o 
  -4  -8   3       36.13       38.98      0.94 o 
  -3  -8   3        0.61        0.08      0.28 o 
  -2  -8   3       20.10       17.18      0.50 o 
  -1  -8   3       75.97       65.30      0.82 o 
   0  -8   3      156.26      144.65      1.33 o 
   1  -8   3      151.59      145.91      1.20 o 
   2  -8   3       12.35       12.95      0.62 o 
   3  -8   3        4.36        5.66      0.34 o 
   4  -8   3        6.48        5.37      0.30 o 
   5  -8   3       58.04       49.54      0.80 o 
   6  -8   3        0.39       -0.26      0.26 o 
   7  -8   3        0.94        0.31      0.33 o 
   8  -8   3        0.30        0.00      0.38 o 
   9  -8   3        3.01        1.88      0.97 o 
  10  -8   3        0.64       -0.76      0.76 o 
 -10  -7   3        2.44        1.27      1.36 o 
  -9  -7   3        0.57       -0.93      1.27 o 
  -8  -7   3        6.07        7.84      1.12 o 
  -7  -7   3       29.97       36.45      1.60 o 
  -6  -7   3       53.42       57.43      1.55 o 
  -5  -7   3      121.06      122.49      2.19 o 
  -4  -7   3       38.29       40.14      0.84 o 
  -3  -7   3       69.94       61.98      0.89 o 
  -2  -7   3      305.09      326.57      2.74 o 
  -1  -7   3      191.21      167.67      1.46 o 
   0  -7   3      195.26      205.13      1.50 o 
   1  -7   3       19.59       22.16      0.32 o 
   2  -7   3      149.05      138.33      1.64 o 
   3  -7   3      648.88      650.62      6.65 o 
   4  -7   3        2.66        2.32      0.22 o 
   5  -7   3        0.75        0.17      0.23 o 
   6  -7   3        1.54        0.99      0.29 o 
   7  -7   3        4.87        3.94      0.38 o 
   8  -7   3        0.52       -0.35      0.35 o 
   9  -7   3        2.06        1.82      0.65 o 
  10  -7   3       12.30       14.41      1.09 o 
  11  -7   3        2.31        1.25      1.12 o 
 -10  -6   3        0.74        0.95      1.30 o 
  -9  -6   3        0.06       -0.88      0.88 o 
  -8  -6   3        6.38        5.14      0.87 o 
  -7  -6   3        2.09        1.52      0.68 o 
  -6  -6   3        4.09        3.59      0.56 o 
  -5  -6   3        1.29        0.78      0.38 o 
  -4  -6   3      384.97      368.01      3.03 o 
  -3  -6   3      223.01      221.61      1.84 o 
  -2  -6   3       67.68       67.50      0.79 o 
  -1  -6   3      540.47      593.39      3.91 o 
   0  -6   3       27.66       32.05      0.40 o 
   1  -6   3      212.42      237.72      1.66 o 
   2  -6   3       14.04       20.27      0.42 o 
   3  -6   3       47.60       54.78      0.60 o 
   4  -6   3      110.46      103.16      0.93 o 
   5  -6   3       35.00       35.54      0.61 o 
   6  -6   3        2.99        3.03      0.31 o 
   7  -6   3       39.96       43.36      0.83 o 
   8  -6   3        5.82        6.28      0.51 o 
   9  -6   3        1.94        2.52      0.67 o 
  10  -6   3        1.03        0.65      1.08 o 
  11  -6   3        0.78        1.52      1.12 o 
 -10  -5   3       13.54       17.20      1.99 o 
  -9  -5   3        3.59        2.81      1.01 o 
  -8  -5   3        3.16        3.10      0.77 o 
  -7  -5   3        3.23        2.48      0.72 o 
  -6  -5   3       10.12       11.82      0.71 o 
  -5  -5   3      248.66      257.07      2.89 o 
  -4  -5   3      248.79      247.69      2.42 o 
  -3  -5   3       57.80       54.73      0.70 o 
  -2  -5   3       12.63        7.40      0.28 o 
  -1  -5   3       51.19       60.90      0.63 o 
   0  -5   3      161.29      172.98      1.19 o 
   1  -5   3      394.00      462.38      3.03 o 
   2  -5   3       18.06       20.94      0.38 o 
   3  -5   3      293.02      296.07      2.17 o 
   4  -5   3       49.34       56.71      0.58 o 
   5  -5   3       74.75       72.46      0.84 o 
   6  -5   3       30.70       29.09      0.71 o 
   7  -5   3       54.24       51.80      0.91 o 
   8  -5   3        0.57        1.05      0.56 o 
   9  -5   3        2.42        3.76      0.68 o 
  10  -5   3       14.24       14.67      1.21 o 
  11  -5   3        1.90        3.13      1.27 o 
 -11  -4   3        0.94        0.13      1.71 o 
 -10  -4   3        0.51       -0.61      1.44 o 
  -9  -4   3        0.03        0.76      1.10 o 
  -8  -4   3        3.97        2.35      0.69 o 
  -7  -4   3        0.95        1.08      0.65 o 
  -6  -4   3       32.85       28.07      0.97 o 
  -5  -4   3      250.55      244.67      2.50 o 
  -4  -4   3        0.38        0.03      0.24 o 
  -3  -4   3       46.97       39.67      0.55 o 
  -2  -4   3       83.24       66.27      0.68 o 
  -1  -4   3     1491.54     1657.73     10.98 o 
   0  -4   3     6140.29     6863.39     41.01 o 
   1  -4   3      196.73      181.99      1.23 o 
   2  -4   3     1061.36     1100.05      6.49 o 
   3  -4   3      269.88      287.88      2.13 o 
   4  -4   3        0.07        0.00      0.13 o 
   5  -4   3       20.95       16.85      0.45 o 
   6  -4   3        1.91        1.34      0.32 o 
   7  -4   3        0.03       -0.12      0.33 o 
   8  -4   3        1.49        1.50      0.56 o 
   9  -4   3        7.97        9.36      0.99 o 
  10  -4   3        5.28        4.92      1.07 o 
  11  -4   3        2.11        3.05      1.34 o 
  12  -4   3        0.11        0.22      1.22 o 
 -11  -3   3        8.08        9.33      2.13 o 
 -10  -3   3        0.72       -1.15      1.15 o 
  -9  -3   3        1.60        1.71      0.87 o 
  -8  -3   3        1.30        0.80      0.75 o 
  -7  -3   3      150.09      152.96      2.51 o 
  -6  -3   3      208.12      201.83      2.65 o 
  -5  -3   3       79.28       79.43      1.23 o 
  -4  -3   3      237.89      252.72      2.56 o 
  -3  -3   3       96.73       96.85      0.91 o 
  -2  -3   3      104.06      115.12      0.97 o 
  -1  -3   3      189.30      196.62      1.54 o 
   0  -3   3      250.21      307.31      2.05 o 
   1  -3   3      400.43      436.15      2.74 o 
   2  -3   3      409.24      485.46      3.17 o 
   3  -3   3       17.00       14.40      0.29 o 
   4  -3   3        4.49        0.98      0.18 o 
   5  -3   3      229.32      237.55      2.06 o 
   6  -3   3        8.25        6.35      0.35 o 
   7  -3   3      115.92      100.59      1.44 o 
   8  -3   3        0.14       -0.02      0.52 o 
   9  -3   3       37.35       32.45      1.29 o 
  10  -3   3       17.20       17.99      1.32 o 
  11  -3   3        2.59        1.75      1.31 o 
  12  -3   3        2.39        2.12      1.84 o 
 -11  -2   3        0.10       -0.95      1.25 o 
 -10  -2   3        0.24       -0.83      0.92 o 
  -9  -2   3        0.36        0.23      0.84 o 
  -8  -2   3        6.79        4.38      0.73 o 
  -7  -2   3        1.18        1.90      0.52 o 
  -6  -2   3        2.53        0.67      0.42 o 
  -5  -2   3       87.13       79.71      1.34 o 
  -4  -2   3      136.34      108.15      1.36 o 
  -3  -2   3       44.99       45.83      0.67 o 
  -2  -2   3     1308.48     1461.17      9.60 o 
  -1  -2   3      203.78      198.73      1.50 o 
   0  -2   3      867.34      943.80      6.31 o 
   1  -2   3      423.65      451.63      2.73 o 
   2  -2   3        1.48        2.63      0.11 o 
   3  -2   3      343.75      401.24      2.96 o 
   4  -2   3      174.48      196.31      1.69 o 
   5  -2   3       84.30       81.68      0.94 o 
   6  -2   3       97.95       83.50      1.04 o 
   7  -2   3       11.98       14.57      0.73 o 
   8  -2   3        0.16       -0.42      0.64 o 
   9  -2   3        5.34        7.51      1.17 o 
  10  -2   3       12.03       11.54      1.17 o 
  11  -2   3       12.94       12.56      1.56 o 
  12  -2   3        0.55        1.98      1.32 o 
 -11  -1   3        0.09       -1.57      1.57 o 
 -10  -1   3        0.06       -0.14      0.92 o 
  -9  -1   3       25.77       25.24      1.21 o 
  -8  -1   3       22.27       23.82      1.09 o 
  -7  -1   3      188.70      184.21      2.92 o 
  -6  -1   3       59.42       63.59      1.26 o 
  -5  -1   3      106.76      112.09      1.47 o 
  -4  -1   3       18.83       26.68      0.58 o 
  -3  -1   3      535.47      650.51      6.05 o 
  -2  -1   3        0.30        1.37      0.16 o 
  -1  -1   3       36.51       30.10      0.38 o 
   0  -1   3     1791.68     1899.95     12.33 o 
   1  -1   3     2394.10     2557.69     14.99 o 
   2  -1   3       37.53       59.48      0.71 o 
   3  -1   3     1165.49     1299.43     11.27 o 
   4  -1   3      550.67      649.20      4.83 o 
   5  -1   3        3.45        1.29      0.21 o 
   6  -1   3        0.23        0.54      0.26 o 
   7  -1   3        0.05        0.47      0.39 o 
   8  -1   3       27.49       26.20      1.21 o 
   9  -1   3       93.46       89.05      2.41 o 
  10  -1   3        2.48        1.68      0.90 o 
  11  -1   3        2.76        3.49      1.40 o 
  12  -1   3        4.27        4.75      1.51 o 
 -11   0   3        0.24       -1.71      1.71 o 
 -10   0   3        4.49        5.41      1.02 o 
  -9   0   3       17.00       16.60      1.02 o 
  -8   0   3        0.03       -0.20      0.55 o 
  -7   0   3      132.98      139.85      2.41 o 
  -6   0   3      140.05      133.07      2.51 o 
  -5   0   3       89.14       86.88      1.04 o 
  -4   0   3        0.21        0.01      0.17 o 
  -3   0   3      308.56      350.72      2.67 o 
  -2   0   3       44.75       50.99      0.54 o 
  -1   0   3      400.15      409.71      4.13 o 
   0   0   3     1023.34     1093.19      9.48 o 
   1   0   3     1139.92     1251.28      8.72 o 
   2   0   3    18377.39    19445.65    412.52 o 
   3   0   3     1328.09     1415.45      9.31 o 
   4   0   3      317.22      304.64      2.34 o 
   5   0   3        2.17        2.13      0.27 o 
   6   0   3       11.18        8.46      0.38 o 
   7   0   3      142.89      150.86      2.47 o 
   8   0   3        1.15       -0.48      0.55 o 
   9   0   3        2.11        1.15      0.65 o 
  10   0   3       10.29       10.84      1.56 o 
  11   0   3       37.53       42.58      5.66 o 
  12   0   3        5.31        5.74      2.33 o 
 -11   1   3        0.14       -1.09      1.09 o 
 -10   1   3        2.10       -0.54      0.89 o 
  -9   1   3       19.88       23.96      1.35 o 
  -8   1   3        8.59        8.37      0.78 o 
  -7   1   3       16.15       13.79      0.78 o 
  -6   1   3      138.99      127.64      1.71 o 
  -5   1   3       67.91       69.78      0.90 o 
  -4   1   3      700.57      706.06      5.40 o 
  -3   1   3      290.49      324.22      2.58 o 
  -2   1   3      897.13     1000.18      7.07 o 
  -1   1   3      295.90      311.42      2.13 o 
   0   1   3      106.39      124.92      0.91 o 
   2   1   3       27.50       30.26      0.67 o 
   3   1   3       19.11       21.90      0.58 o 
   4   1   3      571.64      618.54      5.24 o 
   5   1   3      333.18      328.22      3.00 o 
   6   1   3        0.48        0.35      0.33 o 
   7   1   3       23.92       19.06      0.78 o 
   8   1   3        7.04        6.70      0.70 o 
   9   1   3       14.35       12.53      0.91 o 
  10   1   3        0.02        1.26      0.74 o 
  11   1   3        0.04        1.48      1.78 o 
  12   1   3        6.70        5.20      2.12 o 
 -11   2   3        2.96        1.32      1.24 o 
 -10   2   3        9.33        8.23      1.12 o 
  -9   2   3       45.24       50.59      2.39 o 
  -8   2   3       28.77       29.66      1.39 o 
  -7   2   3       12.94       10.46      0.63 o 
  -6   2   3      497.83      484.56      4.29 o 
  -5   2   3       86.07       77.88      1.03 o 
  -4   2   3        5.66        4.70      0.27 o 
  -3   2   3       61.52       72.25      0.86 o 
  -2   2   3     1916.00     2028.07     14.25 o 
  -1   2   3     1021.21     1118.70      7.42 o 
   0   2   3       28.20       21.29      0.24 o 
   1   2   3        3.94        5.19      0.36 o 
   2   2   3     1504.32     1615.52     12.21 o 
   3   2   3      461.64      479.98      3.66 o 
   4   2   3       26.11       21.09      0.52 o 
   5   2   3        0.33        0.57      0.34 o 
   6   2   3      241.62      234.50      2.89 o 
   7   2   3       16.77       13.98      0.93 o 
   8   2   3       21.27       19.36      0.99 o 
   9   2   3        5.20        5.46      0.91 o 
  10   2   3       11.20       11.36      1.28 o 
  11   2   3        5.10        6.64      1.50 o 
  12   2   3        4.10        7.04      2.25 o 
 -11   3   3        0.99        2.75      1.24 o 
 -10   3   3        1.02        1.80      0.93 o 
  -9   3   3        2.38        2.86      0.85 o 
  -8   3   3        6.02        3.54      0.78 o 
  -7   3   3       28.87       24.17      1.03 o 
  -6   3   3        6.01        4.01      0.42 o 
  -5   3   3       77.80       68.50      0.95 o 
  -4   3   3      221.20      202.72      1.79 o 
  -3   3   3        6.60        9.72      0.26 o 
  -2   3   3       23.73       28.32      0.33 o 
  -1   3   3       39.00       43.95      0.71 o 
   0   3   3      756.41      832.67      6.65 o 
   1   3   3     1723.66     1809.24     13.13 o 
   2   3   3       30.49       27.96      0.57 o 
   3   3   3      319.99      327.22      2.75 o 
   4   3   3       41.71       35.55      0.60 o 
   5   3   3       16.28       21.24      0.87 o 
   6   3   3        1.00        0.28      0.40 o 
   7   3   3        0.27       -0.25      0.47 o 
   8   3   3       16.84       17.09      0.83 o 
   9   3   3       14.10       13.63      1.20 o 
  10   3   3       13.32       12.44      1.31 o 
  11   3   3        6.26        4.84      1.53 o 
  12   3   3        1.14        1.39      1.54 o 
 -11   4   3        3.92        5.31      1.06 o 
 -10   4   3       12.23       11.63      1.04 o 
  -9   4   3       26.17       26.85      1.43 o 
  -8   4   3        0.71       -0.22      0.53 o 
  -7   4   3        0.85        1.02      0.38 o 
  -6   4   3      218.57      205.99      2.38 o 
  -5   4   3      472.62      459.03      3.73 o 
  -4   4   3      429.44      433.40      3.06 o 
  -3   4   3        3.72        8.05      0.22 o 
  -2   4   3     2130.05     2344.04     19.90 o 
  -1   4   3      425.59      448.75      3.73 o 
   0   4   3      502.55      557.99      4.87 o 
   1   4   3        5.23        6.81      0.27 o 
   2   4   3       35.36       33.95      0.49 o 
   3   4   3      416.81      427.06      3.81 o 
   4   4   3      157.02      163.66      1.62 o 
   5   4   3      167.88      169.24      1.77 o 
   6   4   3       76.01       72.52      1.39 o 
   7   4   3       42.79       37.24      1.13 o 
   8   4   3       18.42       17.86      1.26 o 
   9   4   3       59.93       59.89      2.55 o 
  10   4   3        9.40        8.60      1.20 o 
  11   4   3        1.29        1.27      1.36 o 
  12   4   3        1.48        0.11      1.58 o 
 -11   5   3        0.17       -1.10      1.10 o 
 -10   5   3        0.12       -0.93      1.06 o 
  -9   5   3        1.37        0.97      0.70 o 
  -8   5   3        0.67       -0.55      0.55 o 
  -7   5   3        3.08        3.02      0.41 o 
  -6   5   3       16.23       15.16      0.51 o 
  -5   5   3      399.17      389.16      3.18 o 
  -4   5   3       56.51       58.40      0.66 o 
  -3   5   3       72.38       66.00      0.82 o 
  -2   5   3      633.50      660.16      5.77 o 
  -1   5   3       32.75       33.35      0.67 o 
   0   5   3       94.88       81.86      0.92 o 
   1   5   3      583.30      579.39      3.70 o 
   2   5   3      353.88      366.36      4.20 o 
   3   5   3      809.83      860.90      6.91 o 
   4   5   3        2.00        2.17      0.28 o 
   5   5   3       21.79       19.54      0.63 o 
   6   5   3        1.11       -0.33      0.53 o 
   7   5   3       26.91       23.43      1.09 o 
   8   5   3       35.79       33.13      2.01 o 
   9   5   3        0.59        0.13      0.76 o 
  10   5   3        0.40       -0.71      1.02 o 
  11   5   3        0.11       -1.80      2.51 o 
 -11   6   3        0.59       -0.57      1.08 o 
 -10   6   3        0.63        1.08      1.00 o 
  -9   6   3        0.28        0.17      0.59 o 
  -8   6   3       17.69       18.89      0.95 o 
  -7   6   3       55.96       59.86      1.02 o 
  -6   6   3        1.01        0.34      0.31 o 
  -5   6   3       82.44       79.94      1.03 o 
  -4   6   3      330.29      324.45      2.37 o 
  -3   6   3       37.26       37.32      0.91 o 
  -2   6   3       39.54       49.89      0.87 o 
  -1   6   3      235.00      256.45      2.89 o 
   0   6   3      122.61      107.33      1.31 o 
   1   6   3       52.24       55.80      0.61 o 
   2   6   3       12.22        9.46      0.42 o 
   3   6   3       98.63       97.43      1.12 o 
   4   6   3        1.50        0.67      0.27 o 
   5   6   3        9.16        7.24      0.44 o 
   6   6   3       17.30       15.68      0.87 o 
   7   6   3       54.49       49.64      1.36 o 
   8   6   3       30.26       33.37      1.42 o 
   9   6   3        0.33       -0.47      0.76 o 
  10   6   3        0.01       -0.84      0.84 o 
  11   6   3        0.17       -1.49      1.69 o 
 -10   7   3        0.19       -0.51      0.92 o 
  -9   7   3        0.00        0.00      0.71 o 
  -8   7   3        7.11        6.93      0.57 o 
  -7   7   3        0.62       -0.02      0.33 o 
  -6   7   3       65.93       67.19      1.24 o 
  -5   7   3      234.95      245.40      2.52 o 
  -4   7   3      194.28      183.86      2.60 o 
  -3   7   3       86.72       80.18      1.19 o 
  -2   7   3      171.29      168.49      2.03 o 
  -1   7   3       74.53       65.31      1.01 o 
   0   7   3       31.89       30.36      0.66 o 
   1   7   3       10.12       13.69      0.30 o 
   2   7   3       61.84       60.30      0.67 o 
   3   7   3        3.68        5.90      0.32 o 
   4   7   3        9.48        7.00      0.40 o 
   5   7   3       26.56       29.57      0.74 o 
   6   7   3        0.02       -0.70      0.70 o 
   7   7   3       27.52       23.14      1.13 o 
   8   7   3        1.82        2.07      0.99 o 
   9   7   3        0.00       -0.73      0.73 o 
  10   7   3        0.77        1.27      1.61 o 
  11   7   3        0.71        1.24      1.45 o 
 -10   8   3        0.13       -0.67      0.67 o 
  -9   8   3        1.74        0.70      0.67 o 
  -8   8   3        1.48        1.60      0.49 o 
  -7   8   3        2.39        1.71      0.39 o 
  -6   8   3        3.46        3.90      0.39 o 
  -5   8   3        4.65        3.04      0.28 o 
  -4   8   3       23.79       18.19      0.74 o 
  -3   8   3       42.03       40.59      0.76 o 
  -2   8   3       24.92       24.69      0.65 o 
  -1   8   3       60.27       62.58      1.01 o 
   0   8   3       39.64       30.36      1.55 o 
   1   8   3        2.81        1.20      0.31 o 
   2   8   3      128.71      113.02      1.30 o 
   3   8   3        5.86        3.59      0.35 o 
   4   8   3      172.13      164.91      1.92 o 
   5   8   3        1.97        1.39      0.46 o 
   6   8   3        0.27       -0.65      0.65 o 
   7   8   3       22.92       23.38      1.41 o 
   8   8   3        3.97        2.60      0.87 o 
   9   8   3        0.10        0.50      1.86 o 
  10   8   3        1.76        2.58      1.73 o 
 -10   9   3        1.62        1.38      0.98 o 
  -9   9   3        6.70        8.78      1.10 o 
  -8   9   3       11.85       12.74      0.75 o 
  -7   9   3        9.73       10.48      0.64 o 
  -6   9   3        7.89        6.26      0.50 o 
  -5   9   3        1.51        2.90      0.38 o 
  -4   9   3        2.97        3.66      0.40 o 
  -3   9   3        6.01        4.88      0.35 o 
  -2   9   3       30.07       21.29      1.92 o 
  -1   9   3        1.44        1.27      0.44 o 
   0   9   3      217.06      205.59      2.85 o 
   1   9   3       24.59       22.44      0.46 o 
   2   9   3       43.61       42.80      0.73 o 
   3   9   3        1.72        1.18      0.32 o 
   4   9   3        4.25        3.87      0.41 o 
   5   9   3        0.23       -0.42      0.42 o 
   6   9   3       48.45       50.14      2.15 o 
   7   9   3       22.89       20.91      1.17 o 
   8   9   3        1.13        1.54      0.93 o 
   9   9   3        0.17        1.59      1.40 o 
  10   9   3        0.00        1.13      1.37 o 
  -9  10   3        0.03       -0.47      0.64 o 
  -8  10   3        3.42        2.89      1.25 o 
  -7  10   3       14.02       14.24      0.71 o 
  -6  10   3       29.16       28.95      0.79 o 
  -5  10   3        7.24        7.89      0.82 o 
  -4  10   3        3.58        2.18      0.49 o 
  -3  10   3        0.26       -0.08      1.20 o 
  -2  10   3        3.32        4.42      1.27 o 
  -1  10   3       12.37       12.78      0.59 o 
   0  10   3       22.78       19.84      0.66 o 
   1  10   3       51.08       46.59      0.88 o 
   2  10   3        2.27        1.96      0.30 o 
   3  10   3        1.04        1.33      0.35 o 
   4  10   3      106.92      104.15      1.48 o 
   5  10   3        5.47        5.23      0.58 o 
   6  10   3        0.07        0.05      0.77 o 
   7  10   3        8.17        9.61      1.25 o 
   8  10   3        6.14        7.69      1.19 o 
   9  10   3        3.12        2.96      1.25 o 
  -8  11   3        2.44        3.80      0.57 o 
  -7  11   3        1.31        0.73      0.45 o 
  -6  11   3        0.70        0.67      0.36 o 
  -5  11   3        1.72        1.15      0.39 o 
  -4  11   3       29.95       32.27      2.85 o 
  -3  11   3       51.83       52.60      3.22 o 
  -2  11   3       12.05        9.39      1.74 o 
  -1  11   3        1.41        1.46      1.25 o 
   0  11   3        3.37        3.28      0.51 o 
   1  11   3       11.41       10.00      0.36 o 
   2  11   3        1.32        0.81      0.34 o 
   3  11   3        3.43        2.91      0.38 o 
   4  11   3       24.39       24.36      0.96 o 
   5  11   3        4.23        4.94      0.70 o 
   6  11   3       22.53       23.96      1.35 o 
   7  11   3        7.28        8.51      1.15 o 
   8  11   3        0.46        0.12      1.02 o 
  -7  12   3        0.25        0.31      0.47 o 
  -6  12   3        0.11        0.06      0.29 o 
  -4  12   3        3.43        1.95      1.91 o 
  -3  12   3       45.08       44.92      3.40 o 
  -2  12   3       43.35       44.35      3.13 o 
  -1  12   3       72.04       67.66      3.68 o 
   0  12   3       22.32       20.87      1.15 o 
   1  12   3        6.17        6.54      0.36 o 
   2  12   3        0.07       -0.35      0.35 o 
   3  12   3        1.40        0.81      0.39 o 
   4  12   3        2.36        2.99      0.49 o 
   5  12   3        1.65        2.39      0.69 o 
   6  12   3       21.92       27.96      1.56 o 
   7  12   3        0.04        1.22      1.17 o 
   8  12   3        2.55        1.51      1.94 o 
  -6  13   3       10.87       12.03      1.09 o 
  -4  13   3       19.26       19.26      2.82 o 
  -3  13   3       14.08       20.33      2.66 o 
  -2  13   3        2.89        3.20      1.71 o 
  -1  13   3        0.65        1.31      1.47 o 
   0  13   3        6.30        3.81      0.33 o 
   1  13   3        2.83        2.41      0.39 o 
   2  13   3        9.63       10.52      0.60 o 
   3  13   3        5.10        5.47      0.58 o 
   4  13   3        5.19        5.10      0.55 o 
   5  13   3        7.18        8.81      1.15 o 
   6  13   3        0.09       -0.41      0.88 o 
  -3  14   3        7.10        7.20      2.08 o 
  -2  14   3        7.35        7.75      2.05 o 
  -1  14   3        1.62       -0.86      1.42 o 
   0  14   3        0.24        0.04      0.25 o 
   1  14   3        0.37       -0.01      0.37 o 
   2  14   3        5.73        6.13      0.54 o 
   3  14   3        9.79       11.00      0.69 o 
   4  14   3        1.26        1.37      0.79 o 
   5  14   3        7.58       10.07      1.45 o 
  -3  15   3        0.27        0.87      1.94 o 
  -2  15   3        6.17        9.67      2.42 o 
  -1  15   3        3.59        2.28      1.94 o 
   0  15   3        0.06        0.58      0.49 o 
   1  15   3        0.32       -0.37      0.39 o 
   2  15   3        0.16        0.32      0.47 o 
   3  15   3        0.07       -0.50      0.50 o 
  -2 -14   4        5.93       10.09      0.88 o 
  -1 -14   4       16.54       16.81      1.00 o 
   0 -14   4        6.30        5.80      0.53 o 
   1 -14   4        7.18        6.71      0.79 o 
   2 -14   4        5.66        5.65      0.45 o 
   3 -14   4       12.54       14.28      0.87 o 
   4 -14   4        9.75        8.75      0.78 o 
  -4 -13   4        9.10        7.83      0.98 o 
  -3 -13   4       46.25       51.72      1.92 o 
  -2 -13   4       27.63       32.63      1.13 o 
  -1 -13   4        3.38        3.06      0.51 o 
   0 -13   4        0.36        0.16      0.63 o 
   1 -13   4        5.61        5.02      0.44 o 
   2 -13   4        4.77        4.17      0.40 o 
   3 -13   4        0.01       -0.13      0.32 o 
   4 -13   4        0.56        0.64      0.34 o 
   5 -13   4        1.81        2.26      0.38 o 
   6 -13   4        0.62       -0.09      0.37 o 
  -6 -12   4        0.37       -0.63      0.93 o 
  -5 -12   4        2.00        1.70      1.32 o 
  -4 -12   4        1.76        3.21      0.75 o 
  -3 -12   4       20.85       25.08      1.09 o 
  -2 -12   4        1.68        0.53      0.43 o 
  -1 -12   4        3.87        3.59      0.49 o 
   0 -12   4        4.89        5.05      0.46 o 
   1 -12   4        1.29        1.13      0.36 o 
   2 -12   4       10.27       12.44      0.53 o 
   3 -12   4        6.92        7.69      0.41 o 
   4 -12   4        1.05        0.94      0.34 o 
   5 -12   4        2.69        2.89      0.38 o 
   6 -12   4        2.15        2.29      0.41 o 
   7 -12   4        2.42        2.71      0.51 o 
  -7 -11   4        1.69        1.11      1.60 o 
  -6 -11   4        2.94        3.33      1.01 o 
  -5 -11   4        3.72        4.57      1.60 o 
  -4 -11   4       20.46       22.85      1.09 o 
  -3 -11   4        0.31       -0.31      0.46 o 
  -2 -11   4       19.38       18.42      0.60 o 
  -1 -11   4       95.41       86.89      1.19 o 
   0 -11   4       47.19       42.86      0.82 o 
   1 -11   4       28.47       28.03      0.67 o 
   2 -11   4       36.44       36.07      0.74 o 
   3 -11   4        4.96        3.81      0.34 o 
   4 -11   4        0.12       -0.17      0.30 o 
   5 -11   4       12.48       14.53      0.55 o 
   6 -11   4        7.92        8.04      0.50 o 
   7 -11   4        9.54       10.66      0.59 o 
   8 -11   4        1.61        1.23      0.56 o 
  -8 -10   4        2.31        4.02      1.48 o 
  -7 -10   4        1.21        0.01      0.92 o 
  -6 -10   4        5.68        7.87      1.08 o 
  -5 -10   4        2.95        3.93      0.89 o 
  -4 -10   4        0.29        0.38      0.63 o 
  -3 -10   4        6.06        4.03      0.46 o 
  -2 -10   4       75.33       72.52      1.05 o 
  -1 -10   4       12.67       11.88      0.46 o 
   0 -10   4        8.93        7.61      0.34 o 
   1 -10   4       66.57       63.60      0.89 o 
   2 -10   4       40.48       39.27      1.11 o 
   3 -10   4        0.32        0.40      0.26 o 
   4 -10   4        7.24       10.12      0.41 o 
   5 -10   4       25.05       27.40      0.69 o 
   6 -10   4       16.76       16.56      0.61 o 
   7 -10   4        0.32       -0.14      0.43 o 
   8 -10   4        1.39        1.16      0.51 o 
   9 -10   4        0.04       -0.66      0.66 o 
  -8  -9   4        1.03        1.24      1.00 o 
  -7  -9   4        3.02        3.50      0.99 o 
  -6  -9   4        1.29       -0.19      0.81 o 
  -5  -9   4       11.36       13.02      1.02 o 
  -4  -9   4       19.77       20.65      0.99 o 
  -3  -9   4        0.72        0.69      0.35 o 
  -2  -9   4        5.34        7.07      0.42 o 
  -1  -9   4      344.38      318.83      3.02 o 
   0  -9   4       42.72       31.47      0.59 o 
   1  -9   4        6.91        7.29      0.28 o 
   2  -9   4        3.93        3.15      0.30 o 
   3  -9   4        8.32        8.86      0.34 o 
   4  -9   4        2.93        2.55      0.30 o 
   5  -9   4       17.06       14.48      0.55 o 
   6  -9   4       16.53       16.49      0.58 o 
   7  -9   4        3.64        5.17      0.48 o 
   8  -9   4        0.17       -0.22      0.45 o 
   9  -9   4        0.62        1.43      0.95 o 
  -9  -8   4        1.28        0.84      2.78 o 
  -8  -8   4        3.40        2.56      0.98 o 
  -7  -8   4        0.92        1.42      0.89 o 
  -6  -8   4        5.31        5.18      1.13 o 
  -5  -8   4       23.71       25.13      1.10 o 
  -4  -8   4       12.58       13.73      0.70 o 
  -3  -8   4        5.14        6.97      0.42 o 
  -2  -8   4      130.56      140.41      1.49 o 
  -1  -8   4       59.40       67.36      0.88 o 
   0  -8   4        8.38        7.28      0.31 o 
   1  -8   4       41.39       47.71      0.72 o 
   2  -8   4        0.34       -0.03      0.16 o 
   3  -8   4       79.71       82.09      0.98 o 
   4  -8   4      337.88      338.73      3.13 o 
   5  -8   4       24.75       22.75      0.55 o 
   6  -8   4        2.49        1.06      0.32 o 
   7  -8   4        0.52       -0.33      0.35 o 
   8  -8   4        7.15        8.36      0.56 o 
   9  -8   4        1.54        1.75      0.71 o 
  10  -8   4        0.17       -0.76      0.76 o 
  -9  -7   4        3.64        3.82      1.26 o 
  -8  -7   4        8.60        9.43      1.10 o 
  -7  -7   4       44.92       47.14      1.85 o 
  -6  -7   4       16.88       18.20      0.97 o 
  -5  -7   4        0.83        0.11      0.56 o 
  -4  -7   4        4.96        5.04      0.54 o 
  -3  -7   4       57.19       55.22      1.08 o 
  -2  -7   4      165.07      144.83      1.48 o 
  -1  -7   4        2.42        3.52      0.29 o 
   0  -7   4       24.06       19.93      0.43 o 
   1  -7   4      290.92      287.77      1.93 o 
   2  -7   4       41.23       40.27      0.56 o 
   3  -7   4      105.45      105.74      1.10 o 
   4  -7   4      105.96      100.86      1.09 o 
   5  -7   4        0.30       -0.25      0.25 o 
   6  -7   4        1.77        0.39      0.30 o 
   7  -7   4        7.38        5.89      0.43 o 
   8  -7   4        6.42        5.70      0.52 o 
   9  -7   4        0.51       -0.11      0.62 o 
  10  -7   4        4.42        5.32      1.13 o 
 -10  -6   4        0.60       -0.65      1.23 o 
  -9  -6   4        0.61       -0.98      1.52 o 
  -8  -6   4        4.99        6.39      1.11 o 
  -7  -6   4       14.66       14.95      0.98 o 
  -6  -6   4       60.79       64.72      1.46 o 
  -5  -6   4       55.04       57.73      1.29 o 
  -4  -6   4      112.89      119.18      1.40 o 
  -3  -6   4        0.02        0.29      0.26 o 
  -2  -6   4       62.09       73.27      0.80 o 
  -1  -6   4      244.11      262.64      2.01 o 
   0  -6   4       25.50       31.01      0.43 o 
   1  -6   4       10.96       11.95      0.28 o 
   2  -6   4        9.72       15.37      0.30 o 
   3  -6   4      192.91      195.60      1.49 o 
   4  -6   4      159.89      168.03      1.60 o 
   5  -6   4        1.66       -0.02      0.24 o 
   6  -6   4        7.28        8.22      0.40 o 
   7  -6   4        4.31        2.27      0.37 o 
   8  -6   4        0.15       -0.29      0.40 o 
   9  -6   4        0.17       -0.43      0.58 o 
  10  -6   4       19.45       24.09      1.67 o 
  11  -6   4        1.30        0.70      1.13 o 
 -10  -5   4        2.55        3.40      1.26 o 
  -9  -5   4        0.04       -0.81      0.88 o 
  -8  -5   4        8.91        8.80      0.93 o 
  -7  -5   4       15.17       19.14      1.03 o 
  -6  -5   4        0.05       -0.29      0.55 o 
  -5  -5   4       43.62       39.67      1.04 o 
  -4  -5   4       16.48       18.57      0.61 o 
  -3  -5   4      497.06      493.31      3.59 o 
  -2  -5   4        7.04       10.32      0.33 o 
  -1  -5   4       25.45       19.74      0.41 o 
   0  -5   4      126.85      125.65      0.95 o 
   1  -5   4        2.27        3.55      0.16 o 
   2  -5   4       26.48       36.81      0.40 o 
   3  -5   4      199.74      225.85      1.61 o 
   4  -5   4      150.06      148.02      1.35 o 
   5  -5   4       66.84       68.57      0.82 o 
   6  -5   4       15.21       13.83      0.46 o 
   7  -5   4        3.52        2.83      0.43 o 
   8  -5   4       24.91       23.96      1.24 o 
   9  -5   4        0.50       -0.12      0.60 o 
  10  -5   4        3.50        5.94      1.65 o 
  11  -5   4        2.68        4.09      1.74 o 
 -11  -4   4        3.93        5.84      1.82 o 
 -10  -4   4       18.35       22.77      1.65 o 
  -9  -4   4       11.24       12.22      1.28 o 
  -8  -4   4        0.66        0.94      1.50 o 
  -7  -4   4        8.20        5.20      0.64 o 
  -6  -4   4       37.66       37.90      1.08 o 
  -5  -4   4        6.03        5.24      0.50 o 
  -4  -4   4       27.81       27.70      0.58 o 
  -3  -4   4      367.12      326.26      2.44 o 
  -2  -4   4      204.62      215.58      1.78 o 
  -1  -4   4      255.00      232.55      1.84 o 
   0  -4   4      260.93      314.42      2.14 o 
   1  -4   4      239.96      214.69      1.46 o 
   2  -4   4      102.07       94.42      0.75 o 
   3  -4   4      162.21      174.26      1.35 o 
   4  -4   4       34.29       33.42      0.56 o 
   5  -4   4       35.86       39.69      0.65 o 
   6  -4   4      361.67      352.62      3.17 o 
   7  -4   4      117.17      106.42      1.37 o 
   8  -4   4       11.42       10.33      0.76 o 
   9  -4   4        9.64       12.51      1.06 o 
  10  -4   4       29.93       42.07      1.66 o 
  11  -4   4       20.53       25.57      1.90 o 
 -11  -3   4       10.26       10.07      1.85 o 
 -10  -3   4        2.76        2.61      1.34 o 
  -9  -3   4        0.08       -1.04      1.04 o 
  -8  -3   4        0.01       -0.99      0.99 o 
  -7  -3   4        0.10       -0.48      0.48 o 
  -6  -3   4        7.85        7.41      0.58 o 
  -5  -3   4       45.00       49.58      1.10 o 
  -4  -3   4      129.15      130.72      1.38 o 
  -3  -3   4      119.89      106.33      1.09 o 
  -2  -3   4        1.09        1.23      0.14 o 
  -1  -3   4       36.63       35.29      0.47 o 
   0  -3   4        0.14        0.06      0.16 o 
   1  -3   4      178.20      202.58      1.38 o 
   2  -3   4       41.96       42.45      0.44 o 
   3  -3   4      715.40      680.36      4.62 o 
   4  -3   4      166.90      174.16      1.55 o 
   5  -3   4      541.48      571.09      4.46 o 
   6  -3   4        3.97        5.40      0.35 o 
   7  -3   4        2.24        2.70      0.37 o 
   8  -3   4        0.69       -0.52      0.52 o 
   9  -3   4        5.83        7.17      0.94 o 
  10  -3   4        9.47        9.16      1.18 o 
  11  -3   4       24.39       32.61      2.10 o 
  12  -3   4        0.08       -0.35      1.84 o 
 -11  -2   4        5.98        5.66      1.68 o 
 -10  -2   4       10.64       14.60      1.73 o 
  -9  -2   4        0.39       -0.75      0.75 o 
  -8  -2   4        0.00       -0.41      0.60 o 
  -7  -2   4        9.18        7.81      0.64 o 
  -6  -2   4      202.91      189.19      2.53 o 
  -5  -2   4       65.03       66.29      1.23 o 
  -4  -2   4      405.10      449.69      4.30 o 
  -3  -2   4      333.74      321.73      2.68 o 
  -2  -2   4      389.19      471.02      3.27 o 
  -1  -2   4      248.44      255.80      1.92 o 
   0  -2   4      441.96      459.95      3.02 o 
   1  -2   4       68.33       81.31      0.68 o 
   2  -2   4      188.30      241.83      1.74 o 
   3  -2   4       94.75      105.91      0.96 o 
   4  -2   4      120.75      119.41      1.16 o 
   5  -2   4       41.80       43.78      0.68 o 
   6  -2   4      113.74      109.17      1.25 o 
   7  -2   4      212.58      190.74      2.55 o 
   8  -2   4       28.84       24.81      1.49 o 
   9  -2   4        0.52        1.26      1.14 o 
  10  -2   4        0.51       -0.19      1.01 o 
  11  -2   4        4.72        2.77      1.79 o 
  12  -2   4        2.15        1.63      1.34 o 
 -11  -1   4        0.61        0.34      1.94 o 
 -10  -1   4        0.65        0.10      0.98 o 
  -9  -1   4        5.25        3.19      0.96 o 
  -8  -1   4        4.32        4.20      0.71 o 
  -7  -1   4        0.63       -0.52      0.54 o 
  -6  -1   4       57.61       55.32      1.64 o 
  -5  -1   4       36.88       39.41      0.86 o 
  -4  -1   4       31.62       29.25      0.62 o 
  -3  -1   4        0.49        0.48      0.24 o 
  -2  -1   4     1120.89     1194.38      9.20 o 
  -1  -1   4      758.98      835.03      5.89 o 
   0  -1   4       72.52       81.40      0.67 o 
   1  -1   4      250.02      271.33      1.81 o 
   2  -1   4      587.90      655.57      4.21 o 
   3  -1   4       54.42       64.15      0.75 o 
   4  -1   4       13.09       21.55      0.47 o 
   5  -1   4       13.16       12.49      0.53 o 
   6  -1   4       50.51       49.97      0.87 o 
   7  -1   4        0.53        0.32      0.41 o 
   8  -1   4       14.51       17.13      0.90 o 
   9  -1   4       54.30       61.52      2.02 o 
  10  -1   4        0.63       -0.13      0.87 o 
  11  -1   4       14.12       13.09      1.59 o 
  12  -1   4        3.63        5.51      1.42 o 
 -11   0   4        1.07       -0.30      1.93 o 
 -10   0   4       10.89       11.14      1.21 o 
  -9   0   4        2.98        2.51      0.72 o 
  -8   0   4        2.97        5.29      0.72 o 
  -7   0   4       16.98       15.81      0.86 o 
  -6   0   4      344.33      336.36      3.89 o 
  -5   0   4      278.04      271.01      2.25 o 
  -4   0   4       40.38       46.87      0.68 o 
  -3   0   4      137.78      160.29      1.38 o 
  -2   0   4      979.40     1072.54      7.59 o 
  -1   0   4      569.84      621.44      4.98 o 
   0   0   4     1268.07     1332.91     10.70 o 
   1   0   4      410.80      476.77      3.22 o 
   2   0   4     5706.49     5947.40     39.23 o 
   3   0   4       26.76       15.38      0.30 o 
   4   0   4      669.27      687.97      4.93 o 
   5   0   4      177.02      180.74      1.70 o 
   6   0   4       11.37        9.32      0.40 o 
   7   0   4       15.40       13.54      0.77 o 
   8   0   4       22.85       21.03      1.30 o 
   9   0   4        0.88       -0.12      0.65 o 
  10   0   4        0.77       -0.80      0.80 o 
  11   0   4        0.00        1.02      1.68 o 
  12   0   4        2.92        9.94      2.48 o 
 -11   1   4        0.40       -1.12      1.12 o 
 -10   1   4       14.46       11.71      1.19 o 
  -9   1   4       15.00       14.50      1.18 o 
  -8   1   4        1.20        1.05      0.64 o 
  -7   1   4      113.20      100.71      1.98 o 
  -6   1   4      520.32      495.55      4.82 o 
  -5   1   4      173.60      178.72      1.73 o 
  -4   1   4       67.87       83.69      0.89 o 
  -3   1   4       44.56       37.84      0.49 o 
  -2   1   4        0.67        0.52      0.12 o 
  -1   1   4      254.82      255.35      1.79 o 
   0   1   4     1232.84     1312.67      8.52 o 
   1   1   4      562.67      613.60      4.52 o 
   2   1   4       67.24       70.78      0.84 o 
   3   1   4        2.57        2.72      0.47 o 
   4   1   4      186.92      166.13      1.83 o 
   5   1   4       16.80       12.16      0.56 o 
   6   1   4        1.68        1.10      0.32 o 
   7   1   4       17.46       16.24      0.71 o 
   8   1   4        2.64        1.56      0.80 o 
   9   1   4        4.12        1.66      0.69 o 
  10   1   4        0.59        0.66      0.75 o 
  11   1   4       17.50       19.54      2.68 o 
  12   1   4        3.38        3.95      2.27 o 
 -11   2   4        6.84        6.14      2.01 o 
 -10   2   4        0.93        0.28      0.87 o 
  -9   2   4       12.31       11.55      1.10 o 
  -8   2   4       25.86       24.61      1.51 o 
  -7   2   4       11.82       11.38      0.66 o 
  -6   2   4      451.86      430.78      3.91 o 
  -5   2   4       82.92       83.03      1.12 o 
  -4   2   4      321.83      306.13      2.74 o 
  -3   2   4      184.77      182.95      1.71 o 
  -2   2   4       42.62       57.29      0.83 o 
  -1   2   4       30.75       31.27      0.34 o 
   0   2   4        0.21        0.11      0.08 o 
   1   2   4        7.88        7.02      0.24 o 
   2   2   4      891.63      971.18      7.06 o 
   3   2   4       75.29       83.35      0.83 o 
   4   2   4       65.01       59.61      0.84 o 
   5   2   4       75.41       74.32      1.09 o 
   6   2   4      216.06      216.74      4.15 o 
   7   2   4        0.50        0.24      0.54 o 
   8   2   4        4.03        3.59      0.65 o 
   9   2   4        0.75        0.59      0.64 o 
  10   2   4        4.44        4.66      1.12 o 
  11   2   4        0.03        1.87      1.30 o 
  12   2   4        0.03       -0.43      2.03 o 
 -11   3   4        4.96        5.15      1.16 o 
 -10   3   4       12.88       12.62      1.25 o 
  -9   3   4       45.40       47.32      3.09 o 
  -8   3   4        3.45        3.34      0.75 o 
  -7   3   4       33.92       31.26      1.13 o 
  -6   3   4      404.81      392.57      4.43 o 
  -5   3   4      604.13      591.56      5.02 o 
  -4   3   4       10.69       10.32      0.33 o 
  -3   3   4      184.54      209.92      1.79 o 
  -2   3   4      268.25      269.80      2.22 o 
  -1   3   4     2894.35     3251.81     21.22 o 
   0   3   4      300.12      343.91      2.32 o 
   1   3   4      150.39      192.60      1.53 o 
   2   3   4       80.53       93.90      0.93 o 
   3   3   4      133.82      115.84      1.11 o 
   4   3   4      260.26      258.91      2.16 o 
   5   3   4       97.78       97.73      1.24 o 
   6   3   4       52.33       48.53      0.94 o 
   7   3   4       68.47       69.35      1.40 o 
   8   3   4        1.03        0.18      0.51 o 
   9   3   4        0.11       -0.41      0.77 o 
  10   3   4        2.90        3.80      1.52 o 
  11   3   4       10.50       12.70      1.77 o 
  12   3   4        4.76        8.68      1.78 o 
 -11   4   4        6.15        8.28      1.22 o 
 -10   4   4        0.23        0.89      0.90 o 
  -9   4   4        0.62        0.25      0.70 o 
  -8   4   4        6.46        5.71      0.62 o 
  -7   4   4       37.65       38.64      0.99 o 
  -6   4   4      259.25      254.39      3.03 o 
  -5   4   4      187.85      185.88      2.07 o 
  -4   4   4        0.02        0.06      0.22 o 
  -3   4   4        0.22        0.28      0.12 o 
  -2   4   4      288.62      344.19      2.38 o 
  -1   4   4      361.25      426.56      3.50 o 
   0   4   4      376.92      458.02      3.25 o 
   1   4   4      626.44      625.14      4.64 o 
   2   4   4      161.47      149.28      1.39 o 
   3   4   4      177.60      193.22      1.92 o 
   4   4   4      230.14      228.62      2.29 o 
   5   4   4       30.47       24.67      0.58 o 
   6   4   4      206.20      191.17      2.53 o 
   7   4   4       60.02       60.93      1.37 o 
   8   4   4       36.07       34.68      1.35 o 
   9   4   4        0.31        0.60      0.92 o 
  10   4   4        4.50        5.25      1.17 o 
  11   4   4        1.47        3.66      1.47 o 
  12   4   4        0.95       -1.42      1.42 o 
 -11   5   4        0.78        0.24      0.96 o 
 -10   5   4        2.87        2.97      0.95 o 
  -9   5   4       11.85       12.64      0.98 o 
  -8   5   4        8.14        9.02      0.70 o 
  -7   5   4       70.31       68.97      1.15 o 
  -6   5   4        5.72        6.10      0.41 o 
  -5   5   4       38.08       37.22      0.80 o 
  -4   5   4      263.34      250.05      1.97 o 
  -3   5   4      109.60       99.94      0.92 o 
  -2   5   4      369.22      400.98      3.61 o 
  -1   5   4     1538.91     1781.02     15.15 o 
   0   5   4      125.07      134.25      1.35 o 
   1   5   4      230.66      241.98      1.82 o 
   2   5   4      431.56      484.68      3.74 o 
   3   5   4       12.75       12.33      0.40 o 
   4   5   4        1.60        2.34      0.52 o 
   5   5   4        5.99        5.20      0.41 o 
   6   5   4        5.31        4.74      0.72 o 
   7   5   4        4.94        5.28      0.75 o 
   8   5   4        1.09        1.27      0.72 o 
   9   5   4        0.84        0.49      0.93 o 
  10   5   4        6.37        3.32      1.12 o 
  11   5   4        1.31       -0.08      1.36 o 
 -11   6   4        0.00        1.27      1.10 o 
 -10   6   4        0.01       -0.84      0.84 o 
  -9   6   4        2.59        0.92      0.61 o 
  -8   6   4       34.57       36.74      1.15 o 
  -7   6   4       32.46       34.48      0.93 o 
  -6   6   4        1.63        1.60      0.33 o 
  -5   6   4       59.11       58.14      0.89 o 
  -4   6   4        3.09        3.56      0.25 o 
  -3   6   4       57.89       50.94      0.70 o 
  -2   6   4      353.27      346.91      3.47 o 
  -1   6   4      340.13      392.43      4.31 o 
   0   6   4      149.63      151.09      1.60 o 
   1   6   4        0.30        0.30      0.14 o 
   2   6   4        0.88        0.23      0.15 o 
   3   6   4      437.90      442.02      4.19 o 
   4   6   4       19.92       21.18      0.57 o 
   5   6   4       20.10       18.68      0.59 o 
   6   6   4       21.70       19.95      1.66 o 
   7   6   4        1.55        0.04      0.67 o 
   8   6   4       54.36       51.74      1.66 o 
   9   6   4        0.00       -0.73      0.73 o 
  10   6   4        0.94       -0.68      1.09 o 
  11   6   4        0.01       -1.03      1.03 o 
 -10   7   4        0.56        2.24      1.03 o 
  -9   7   4        1.15        0.67      0.69 o 
  -8   7   4       12.21       13.62      1.28 o 
  -7   7   4        7.30        7.60      0.48 o 
  -6   7   4       61.45       58.09      0.96 o 
  -5   7   4       28.47       26.14      0.84 o 
  -4   7   4      140.23      123.49      1.10 o 
  -3   7   4       48.96       36.07      0.81 o 
  -2   7   4        9.11        9.33      0.34 o 
  -1   7   4       22.18       35.20      0.66 o 
   0   7   4       23.00       17.94      0.44 o 
   1   7   4       17.00       17.84      0.33 o 
   2   7   4        9.32       10.53      0.30 o 
   3   7   4       25.66       23.63      0.55 o 
   4   7   4        1.64        1.01      0.29 o 
   5   7   4       16.70       18.43      0.78 o 
   6   7   4       20.28       19.26      1.07 o 
   7   7   4       12.04        9.97      0.90 o 
   8   7   4       44.37       40.92      1.58 o 
   9   7   4        0.19       -0.78      0.78 o 
  10   7   4        3.57        0.35      1.65 o 
  11   7   4        1.85       -0.35      1.41 o 
 -10   8   4        0.00        0.26      0.72 o 
  -9   8   4        2.37        1.98      1.08 o 
  -8   8   4        0.02       -0.50      0.50 o 
  -7   8   4        0.63        0.05      0.35 o 
  -6   8   4       18.67       18.86      0.66 o 
  -5   8   4       34.19       37.13      0.93 o 
  -4   8   4        0.99        2.31      0.29 o 
  -3   8   4       14.40       16.39      0.53 o 
  -2   8   4       69.30       70.78      1.40 o 
  -1   8   4        0.13       -0.01      0.24 o 
   0   8   4       26.32       26.37      0.71 o 
   1   8   4      587.74      572.23      4.25 o 
   2   8   4      463.67      463.39      4.17 o 
   3   8   4       31.96       29.98      0.90 o 
   4   8   4       20.85       17.55      0.61 o 
   5   8   4       50.87       51.72      1.16 o 
   6   8   4        5.76        3.98      0.80 o 
   7   8   4        1.59        1.74      0.84 o 
   8   8   4       13.52       14.05      1.68 o 
   9   8   4        0.24       -0.82      0.82 o 
  10   8   4        2.97        2.00      1.31 o 
  -9   9   4        4.03        3.98      1.01 o 
  -8   9   4       12.64       12.00      0.77 o 
  -7   9   4        3.55        4.92      0.56 o 
  -6   9   4        0.08       -0.35      0.35 o 
  -5   9   4       13.44        9.94      0.42 o 
  -4   9   4       12.68       12.65      0.58 o 
  -3   9   4       46.12       46.50      2.54 o 
  -2   9   4      109.43      102.34      1.71 o 
  -1   9   4       38.88       34.70      1.71 o 
   0   9   4      317.37      290.69      3.85 o 
   1   9   4      161.80      158.54      1.34 o 
   2   9   4       72.16       66.56      0.94 o 
   3   9   4       39.02       35.51      0.76 o 
   4   9   4       12.17       11.84      0.54 o 
   5   9   4        1.48       -0.21      0.53 o 
   6   9   4       10.05        7.70      0.94 o 
   7   9   4       28.58       35.46      1.65 o 
   8   9   4       15.10       12.47      1.09 o 
   9   9   4        2.33        1.30      0.99 o 
  10   9   4        1.13        2.34      1.46 o 
  -9  10   4        2.68        2.02      0.72 o 
  -8  10   4        1.10        1.31      0.55 o 
  -7  10   4       11.58       12.55      0.69 o 
  -6  10   4       39.07       33.44      0.87 o 
  -5  10   4       30.10       29.08      0.59 o 
  -4  10   4        4.73        4.45      0.37 o 
  -3  10   4        1.78        1.47      0.28 o 
  -2  10   4       11.29       13.87      1.69 o 
  -1  10   4        6.43        5.30      0.49 o 
   0  10   4        1.18        1.42      0.35 o 
   1  10   4       86.58       82.11      0.97 o 
   2  10   4       58.22       57.35      0.94 o 
   3  10   4       12.70       11.82      0.49 o 
   4  10   4       10.23        9.70      0.53 o 
   5  10   4        1.85        2.82      0.53 o 
   6  10   4        3.11        2.68      1.45 o 
   7  10   4       36.78       43.40      2.26 o 
   8  10   4        0.70        1.98      0.99 o 
   9  10   4        0.90        2.62      1.06 o 
  -8  11   4        0.23        0.37      0.53 o 
  -7  11   4        3.66        3.37      0.51 o 
  -6  11   4        4.66        4.90      0.46 o 
  -5  11   4        4.58        4.73      0.31 o 
  -4  11   4       14.17       15.84      2.30 o 
  -3  11   4       38.51       37.65      2.78 o 
  -2  11   4        1.05        0.17      1.17 o 
  -1  11   4        2.07        2.32      0.29 o 
   0  11   4        6.50        6.29      0.46 o 
   1  11   4        3.38        2.12      0.30 o 
   2  11   4       11.05       11.04      0.49 o 
   3  11   4        0.21       -0.27      0.32 o 
   4  11   4        2.49        2.08      0.43 o 
   5  11   4        0.93        0.01      0.58 o 
   6  11   4        0.75        0.93      0.82 o 
   7  11   4        3.73        7.14      1.07 o 
   8  11   4        4.32        5.11      1.17 o 
  -7  12   4        0.12       -0.34      0.43 o 
  -6  12   4        3.10        3.87      0.45 o 
  -4  12   4        2.96       -1.38      1.70 o 
  -3  12   4       38.32       46.53      3.40 o 
  -2  12   4       54.73       62.70      3.73 o 
  -1  12   4       65.46       72.04      3.88 o 
   0  12   4       33.04       31.32      1.02 o 
   1  12   4       14.28       13.55      0.52 o 
   2  12   4        0.00        0.43      0.36 o 
   3  12   4       18.78       20.49      0.84 o 
   4  12   4       13.38       15.40      0.88 o 
   5  12   4        5.46        5.32      0.77 o 
   6  12   4       13.21       14.83      1.24 o 
   7  12   4       16.15       18.16      1.40 o 
   8  12   4        9.74       15.31      1.46 o 
  -6  13   4        2.04        2.32      0.65 o 
  -4  13   4        0.11       -1.50      1.80 o 
  -3  13   4        1.86        2.03      1.81 o 
  -2  13   4        2.61        1.03      1.54 o 
  -1  13   4        5.46        3.82      1.73 o 
   0  13   4       24.28       22.94      0.57 o 
   1  13   4       12.47       12.22      0.52 o 
   2  13   4       24.34       24.61      0.81 o 
   3  13   4       11.29       11.81      0.71 o 
   4  13   4        0.47       -0.42      0.42 o 
   5  13   4        0.93        0.76      0.66 o 
   6  13   4        1.35        2.48      0.94 o 
   7  13   4        0.47       -0.18      0.97 o 
  -3  14   4        1.87        1.63      1.89 o 
  -2  14   4        0.77        0.73      1.75 o 
  -1  14   4        2.23        2.96      1.81 o 
   0  14   4        0.05       -0.27      0.27 o 
   1  14   4        0.02       -0.35      0.35 o 
   2  14   4        0.04       -0.30      0.42 o 
   3  14   4        3.60        3.29      0.56 o 
   4  14   4        2.03        1.85      0.58 o 
   5  14   4        2.64        3.22      0.93 o 
  -3  15   4        0.84       -0.26      1.97 o 
  -2  15   4        8.32        9.86      2.34 o 
  -1  15   4        7.64        8.28      2.30 o 
   0  15   4        0.11       -0.46      0.46 o 
   1  15   4        0.11       -0.05      0.39 o 
   2  15   4        0.66       -0.35      0.45 o 
   3  15   4        3.12        2.91      0.56 o 
  -1 -14   5        1.64        2.32      0.62 o 
   0 -14   5        0.85        0.31      0.58 o 
   1 -14   5        4.41        3.56      0.49 o 
   2 -14   5        1.21        0.85      0.41 o 
   3 -14   5        0.04        0.81      0.40 o 
  -4 -13   5        0.24        0.07      1.28 o 
  -3 -13   5        0.00        0.21      0.92 o 
  -2 -13   5       14.26       12.94      1.21 o 
  -1 -13   5        1.67        3.29      0.64 o 
   0 -13   5        1.03        1.17      0.45 o 
   1 -13   5        0.34        0.08      0.40 o 
   2 -13   5        2.04        1.81      0.41 o 
   3 -13   5        2.12        0.78      0.39 o 
   4 -13   5        3.41        3.55      0.42 o 
   5 -13   5        0.78        0.46      0.39 o 
  -5 -12   5        3.67        3.50      0.99 o 
  -4 -12   5        2.00        3.29      0.91 o 
  -3 -12   5        8.93        8.50      0.82 o 
  -2 -12   5        4.19        3.73      0.66 o 
  -1 -12   5       28.48       30.18      1.29 o 
   0 -12   5        6.87        7.11      0.54 o 
   1 -12   5        4.59        6.31      0.48 o 
   2 -12   5       51.03       51.82      0.94 o 
   3 -12   5       26.08       23.43      0.71 o 
   4 -12   5        3.42        3.32      0.42 o 
   5 -12   5        3.96        4.30      0.44 o 
   6 -12   5        0.03        0.02      0.40 o 
   7 -12   5        0.02        0.19      0.43 o 
  -6 -11   5        0.55        0.44      0.94 o 
  -5 -11   5        0.02        1.25      0.88 o 
  -4 -11   5       18.00       19.11      1.24 o 
  -3 -11   5       20.76       20.30      0.92 o 
  -2 -11   5        0.02       -0.40      0.40 o 
  -1 -11   5        7.82       11.17      0.50 o 
   0 -11   5       29.43       27.57      0.74 o 
   1 -11   5        1.29        1.23      0.36 o 
   2 -11   5        4.31        4.91      0.55 o 
   3 -11   5        0.12       -0.29      0.32 o 
   4 -11   5        1.32        1.53      0.36 o 
   5 -11   5        1.73        2.56      0.40 o 
   6 -11   5        6.65        6.88      0.50 o 
   7 -11   5        9.30       10.96      0.62 o 
   8 -11   5        1.04        0.92      0.56 o 
  -7 -10   5        2.42        4.59      1.50 o 
  -6 -10   5        1.27       -0.14      0.86 o 
  -5 -10   5        1.33        1.36      0.92 o 
  -4 -10   5       10.78       12.55      0.91 o 
  -3 -10   5        0.37        0.21      0.46 o 
  -2 -10   5        0.89        1.67      0.38 o 
  -1 -10   5       71.20       73.73      1.05 o 
   0 -10   5       39.59       34.48      0.68 o 
   1 -10   5        2.42        2.82      0.33 o 
   2 -10   5       54.67       53.95      0.88 o 
   3 -10   5       35.35       31.34      0.68 o 
   4 -10   5        0.04       -0.10      0.31 o 
   5 -10   5       11.20       10.88      0.50 o 
   6 -10   5        5.54        6.44      0.49 o 
   7 -10   5        0.94        0.62      0.46 o 
   8 -10   5        4.42        5.70      0.84 o 
   9 -10   5        4.00        4.48      1.04 o 
  -8  -9   5        0.59        1.21      1.02 o 
  -7  -9   5        4.57        3.97      1.02 o 
  -6  -9   5       23.69       25.25      1.40 o 
  -5  -9   5       39.85       46.55      1.52 o 
  -4  -9   5       13.95       12.38      1.00 o 
  -3  -9   5       34.33       32.85      0.90 o 
  -2  -9   5        2.85        3.58      0.38 o 
  -1  -9   5       62.10       59.85      0.91 o 
   0  -9   5        0.98       -0.28      0.28 o 
   1  -9   5       72.56       67.80      0.89 o 
   2  -9   5       52.92       51.64      0.66 o 
   3  -9   5        0.69        0.46      0.28 o 
   4  -9   5       18.03       16.84      0.56 o 
   5  -9   5        1.21        0.93      0.35 o 
   6  -9   5        1.62        1.45      0.40 o 
   7  -9   5        0.14        0.72      0.42 o 
   8  -9   5        3.30        3.24      0.57 o 
   9  -9   5        0.10       -0.13      0.89 o 
  -9  -8   5        0.07        0.60      1.96 o 
  -8  -8   5        0.00        0.34      0.96 o 
  -7  -8   5        1.60        3.82      0.95 o 
  -6  -8   5        0.06       -0.35      0.81 o 
  -5  -8   5        5.90        6.09      0.73 o 
  -4  -8   5       65.70       69.19      1.44 o 
  -3  -8   5       14.88       16.69      0.61 o 
  -2  -8   5        3.66        4.11      0.37 o 
  -1  -8   5       25.14       28.23      0.62 o 
   0  -8   5       28.39       24.82      0.54 o 
   1  -8   5       72.44       70.78      1.03 o 
   2  -8   5        4.70        3.75      0.26 o 
   3  -8   5       20.13       20.45      0.49 o 
   4  -8   5      211.55      217.92      2.03 o 
   5  -8   5       84.60       87.48      2.11 o 
   6  -8   5      105.47      111.09      1.54 o 
   7  -8   5       28.75       30.69      0.84 o 
   8  -8   5        2.24        2.81      0.51 o 
   9  -8   5       13.79       18.78      1.07 o 
  10  -8   5        1.45        1.12      0.91 o 
  -9  -7   5        0.30       -0.87      1.81 o 
  -8  -7   5        1.72        1.06      0.96 o 
  -7  -7   5        5.10        6.00      1.01 o 
  -6  -7   5        0.15        0.50      0.65 o 
  -5  -7   5        1.18        1.21      0.57 o 
  -4  -7   5        2.21        2.00      0.49 o 
  -3  -7   5       66.36       67.95      0.99 o 
  -2  -7   5       76.07       84.45      1.10 o 
  -1  -7   5       86.71       97.76      1.26 o 
   0  -7   5      143.55      128.98      1.29 o 
   1  -7   5      196.57      192.44      1.61 o 
   2  -7   5      177.77      175.69      1.59 o 
   3  -7   5       72.28       67.66      1.01 o 
   4  -7   5       21.30       24.63      0.56 o 
   5  -7   5       50.70       51.35      0.82 o 
   6  -7   5        3.10        1.03      0.35 o 
   7  -7   5        1.42       -0.34      0.34 o 
   8  -7   5        2.94        3.35      0.49 o 
   9  -7   5        2.94        2.11      0.70 o 
  10  -7   5        4.98        3.88      1.13 o 
 -10  -6   5        0.51       -1.67      1.87 o 
  -9  -6   5        6.09        7.38      1.40 o 
  -8  -6   5        4.93        5.44      0.99 o 
  -7  -6   5       31.39       32.49      1.31 o 
  -6  -6   5       45.40       44.14      1.28 o 
  -5  -6   5       68.61       71.78      1.49 o 
  -4  -6   5       12.86       13.82      0.62 o 
  -3  -6   5        6.51        8.18      0.40 o 
  -2  -6   5      185.73      174.62      1.62 o 
  -1  -6   5       72.05       69.73      0.83 o 
   0  -6   5       47.46       43.63      0.57 o 
   1  -6   5      305.10      297.91      2.33 o 
   2  -6   5       84.84       84.65      0.82 o 
   3  -6   5       17.75       17.95      0.46 o 
   4  -6   5      184.47      179.76      1.80 o 
   5  -6   5       43.82       38.06      0.70 o 
   6  -6   5       26.66       24.82      0.65 o 
   7  -6   5        1.43        0.00      0.35 o 
   8  -6   5       24.10       21.41      0.86 o 
   9  -6   5        0.18       -0.61      0.61 o 
  10  -6   5        0.24        0.08      1.07 o 
  11  -6   5        7.52       11.40      1.49 o 
 -10  -5   5        1.51       -0.16      1.33 o 
  -9  -5   5        3.09        4.03      1.11 o 
  -8  -5   5       24.85       26.93      1.30 o 
  -7  -5   5        1.77        1.96      0.71 o 
  -6  -5   5        0.82        1.70      0.61 o 
  -5  -5   5      130.32      125.63      2.21 o 
  -4  -5   5       71.47       67.82      1.13 o 
  -3  -5   5     1036.38     1036.20      8.36 o 
  -2  -5   5       53.14       47.01      0.68 o 
  -1  -5   5       78.90       77.39      0.85 o 
   0  -5   5       22.95       29.55      0.65 o 
   1  -5   5        0.36        0.39      0.19 o 
   2  -5   5       53.64       64.13      0.62 o 
   3  -5   5       10.75        9.61      0.28 o 
   4  -5   5        6.32        6.52      0.31 o 
   5  -5   5        9.17        9.40      0.38 o 
   6  -5   5       38.90       41.86      0.78 o 
   7  -5   5        1.09       -0.26      0.32 o 
   8  -5   5        0.00       -0.36      0.46 o 
   9  -5   5        6.89        6.98      0.94 o 
  10  -5   5       33.63       40.02      3.34 o 
  11  -5   5        4.82        8.38      1.15 o 
 -10  -4   5       29.22       34.45      2.42 o 
  -9  -4   5       23.01       26.17      1.61 o 
  -8  -4   5        8.14        7.43      1.07 o 
  -7  -4   5       81.28       84.31      1.91 o 
  -6  -4   5       46.49       42.80      1.13 o 
  -5  -4   5       57.08       55.71      1.16 o 
  -4  -4   5      275.04      271.12      2.46 o 
  -3  -4   5       86.51       86.33      0.89 o 
  -2  -4   5       93.62       90.68      0.96 o 
  -1  -4   5       65.12       67.99      0.85 o 
   0  -4   5      116.64      109.47      0.95 o 
   1  -4   5      158.23      161.68      1.22 o 
   2  -4   5        2.35        3.77      0.19 o 
   3  -4   5       21.62       23.77      0.44 o 
   4  -4   5      113.18      117.89      1.08 o 
   5  -4   5       30.59       31.33      0.85 o 
   6  -4   5       17.77       20.70      0.70 o 
   7  -4   5        0.30        0.57      0.34 o 
   8  -4   5       71.57       71.40      1.66 o 
   9  -4   5        7.96        9.89      1.33 o 
  10  -4   5        2.31        3.90      1.04 o 
  11  -4   5       21.12       30.87      2.05 o 
 -11  -3   5        0.10       -0.96      1.49 o 
 -10  -3   5        5.17        8.47      1.60 o 
  -9  -3   5        1.79        0.84      1.19 o 
  -8  -3   5       37.64       37.66      2.23 o 
  -7  -3   5       52.42       54.11      1.55 o 
  -6  -3   5       23.52       24.21      0.83 o 
  -5  -3   5       98.26       93.73      1.40 o 
  -4  -3   5       24.92       22.56      0.56 o 
  -3  -3   5        6.82        4.31      0.24 o 
  -2  -3   5       92.83      107.28      1.02 o 
  -1  -3   5      483.19      535.59      3.89 o 
   0  -3   5      105.06      106.75      0.91 o 
   1  -3   5      408.45      401.69      2.69 o 
   2  -3   5        0.61        0.41      0.14 o 
   3  -3   5      229.76      222.90      1.69 o 
   4  -3   5       72.11       66.06      0.74 o 
   5  -3   5        3.64        3.18      0.28 o 
   6  -3   5       77.98       81.46      1.27 o 
   7  -3   5       22.64       19.43      0.87 o 
   8  -3   5        2.65        1.28      0.58 o 
   9  -3   5        3.18        3.06      0.84 o 
  10  -3   5       19.51       21.41      1.21 o 
  11  -3   5        2.14        3.77      1.30 o 
  12  -3   5        0.60        0.81      2.44 o 
 -11  -2   5        1.12       -0.82      2.02 o 
 -10  -2   5        6.73        7.57      1.56 o 
  -9  -2   5        7.06        6.84      1.40 o 
  -8  -2   5        4.10        4.16      0.74 o 
  -7  -2   5       37.04       29.62      1.05 o 
  -6  -2   5        6.81        2.64      0.50 o 
  -5  -2   5      124.61      129.82      1.88 o 
  -4  -2   5       76.01       73.76      1.11 o 
  -3  -2   5        8.30        8.20      0.51 o 
  -2  -2   5      413.23      483.70      3.37 o 
  -1  -2   5        8.95       12.00      0.29 o 
   0  -2   5      284.72      309.26      2.02 o 
   1  -2   5      195.47      218.47      1.61 o 
   2  -2   5        1.68        1.08      0.13 o 
   3  -2   5       61.14       51.01      0.56 o 
   4  -2   5       82.85       88.77      0.96 o 
   5  -2   5      243.64      265.12      2.31 o 
   6  -2   5      299.73      305.45      2.68 o 
   7  -2   5        1.86        0.59      0.39 o 
   8  -2   5        3.32        3.32      1.36 o 
   9  -2   5        0.79        0.68      0.77 o 
  10  -2   5        6.17        7.21      1.07 o 
  11  -2   5       17.50       22.22      2.71 o 
  12  -2   5        0.40        0.87      1.28 o 
 -11  -1   5        1.63        0.51      2.02 o 
 -10  -1   5       26.62       35.25      2.85 o 
  -9  -1   5        0.00       -0.65      0.65 o 
  -8  -1   5        0.00        0.11      0.62 o 
  -7  -1   5      147.81      136.99      2.46 o 
  -6  -1   5       38.61       37.09      1.03 o 
  -5  -1   5      118.15      114.17      1.70 o 
  -4  -1   5       22.01       19.80      0.60 o 
  -3  -1   5      715.08      791.10      7.34 o 
  -2  -1   5      886.97     1037.88      8.49 o 
  -1  -1   5     1301.30     1560.07     10.35 o 
   0  -1   5      385.21      420.04      3.00 o 
   1  -1   5       27.64       35.08      0.38 o 
   2  -1   5       43.74       45.54      0.47 o 
   3  -1   5       11.65       17.27      0.36 o 
   4  -1   5      513.02      548.67      4.00 o 
   5  -1   5        0.07       -0.05      0.21 o 
   6  -1   5       64.38       69.38      0.98 o 
   7  -1   5       34.96       30.51      0.96 o 
   8  -1   5       38.07       37.35      1.50 o 
   9  -1   5        3.38        4.09      0.86 o 
  10  -1   5        0.02       -0.83      0.83 o 
  11  -1   5        0.84        1.76      1.19 o 
  12  -1   5        0.09        0.79      1.28 o 
 -11   0   5        0.76        0.64      1.98 o 
 -10   0   5        0.01        0.83      0.90 o 
  -9   0   5        0.00       -0.19      0.66 o 
  -8   0   5       21.42       22.10      1.06 o 
  -7   0   5       25.99       18.72      0.93 o 
  -6   0   5      244.74      233.63      4.98 o 
  -5   0   5       12.92       13.48      0.49 o 
  -4   0   5       48.54       58.92      0.86 o 
  -3   0   5      160.90      158.67      1.40 o 
  -2   0   5      886.06     1143.21      9.14 o 
  -1   0   5      140.63      145.14      1.39 o 
   0   0   5      795.67      828.32      7.28 o 
   1   0   5      325.15      321.54      2.53 o 
   2   0   5      405.32      419.21      3.22 o 
   3   0   5     1000.69     1101.89      7.62 o 
   4   0   5       57.79       70.29      0.93 o 
   5   0   5        0.17       -0.22      0.22 o 
   6   0   5       12.49        9.54      0.85 o 
   7   0   5        0.45       -0.16      1.00 o 
   8   0   5       11.34       11.89      0.94 o 
   9   0   5        8.21        6.40      0.82 o 
  10   0   5        1.53        1.52      0.93 o 
  11   0   5        3.46        3.86      1.35 o 
  12   0   5        2.90        3.15      1.98 o 
 -11   1   5        0.00       -0.21      1.13 o 
 -10   1   5        0.81       -0.76      0.87 o 
  -9   1   5        0.28       -0.73      0.73 o 
  -8   1   5       61.73       67.49      1.75 o 
  -7   1   5        6.14        6.92      0.68 o 
  -6   1   5      116.33      101.76      1.69 o 
  -5   1   5      625.73      608.82      4.54 o 
  -4   1   5       77.44       85.71      0.93 o 
  -3   1   5       31.15       49.36      0.62 o 
  -2   1   5      921.06      997.96      6.63 o 
  -1   1   5        2.25        2.87      0.15 o 
   0   1   5       68.25       76.70      0.69 o 
   1   1   5     1015.73     1129.16      8.22 o 
   2   1   5      932.79     1033.99      8.95 o 
   3   1   5     1029.46     1049.63      8.53 o 
   4   1   5      209.71      220.33      2.24 o 
   5   1   5       21.55       18.21      0.72 o 
   6   1   5       19.25       14.46      0.62 o 
   7   1   5       47.27       42.28      0.99 o 
   8   1   5        3.78        2.79      0.62 o 
   9   1   5        2.07        0.40      0.66 o 
  10   1   5        4.34        6.12      0.92 o 
  11   1   5        0.96        0.27      1.83 o 
  12   1   5        0.00        0.84      1.97 o 
 -11   2   5        0.31       -0.61      1.02 o 
 -10   2   5        5.17        6.15      1.07 o 
  -9   2   5        0.13       -0.76      0.77 o 
  -8   2   5        8.99        7.38      0.91 o 
  -7   2   5        0.44        0.50      0.52 o 
  -6   2   5      236.08      227.61      2.57 o 
  -5   2   5      279.50      276.48      2.46 o 
  -4   2   5      542.23      559.14      4.16 o 
  -3   2   5     1115.62     1264.06      9.22 o 
  -2   2   5        3.17        1.52      0.17 o 
  -1   2   5       24.24       32.30      0.41 o 
   0   2   5       69.73       79.89      0.67 o 
   1   2   5       42.58       42.15      0.47 o 
   2   2   5     1756.54     2018.63     13.72 o 
   3   2   5      139.78      140.82      1.28 o 
   4   2   5      204.94      223.35      2.26 o 
   5   2   5        0.05       -0.26      0.26 o 
   6   2   5        3.01        2.38      0.66 o 
   7   2   5       33.55       34.17      1.02 o 
   8   2   5       15.33       17.54      0.96 o 
   9   2   5        0.30        0.12      0.64 o 
  10   2   5        0.26       -0.14      1.16 o 
  11   2   5        0.44        1.73      1.28 o 
  12   2   5        1.80        3.22      2.16 o 
 -11   3   5        4.15        4.72      1.25 o 
 -10   3   5        9.30        9.25      1.01 o 
  -9   3   5        3.32        3.79      0.83 o 
  -8   3   5        2.92        2.69      0.66 o 
  -7   3   5        8.29        8.35      0.63 o 
  -6   3   5        2.51        2.52      0.37 o 
  -5   3   5      872.14      852.54      8.13 o 
  -4   3   5       36.80       36.21      0.70 o 
  -3   3   5       23.29       30.33      0.54 o 
  -2   3   5        1.63       14.44      0.32 o 
  -1   3   5      325.42      332.96      2.43 o 
   0   3   5      243.11      315.11      2.29 o 
   1   3   5       89.07       91.03      0.81 o 
   2   3   5      125.57      137.42      1.20 o 
   3   3   5      223.28      236.02      2.25 o 
   4   3   5       30.13       33.79      0.61 o 
   5   3   5       16.08       14.58      0.45 o 
   6   3   5       81.67       74.11      1.39 o 
   7   3   5       24.49       24.04      0.91 o 
   8   3   5        0.18       -0.48      0.48 o 
   9   3   5        8.69        8.94      1.05 o 
  10   3   5        2.94        4.47      1.48 o 
  11   3   5        0.01        0.55      1.33 o 
  12   3   5        1.39        1.65      2.04 o 
 -11   4   5        0.34        1.02      1.04 o 
 -10   4   5        9.21       10.99      1.21 o 
  -9   4   5        5.09        5.72      0.84 o 
  -8   4   5       15.43       14.95      0.93 o 
  -7   4   5       30.19       31.80      1.03 o 
  -6   4   5        7.78        6.95      0.46 o 
  -5   4   5       17.29       16.16      0.66 o 
  -4   4   5       10.60       10.69      0.38 o 
  -3   4   5       99.24      115.48      1.27 o 
  -2   4   5        3.27        4.61      0.19 o 
  -1   4   5      772.61      947.23      6.20 o 
   0   4   5     2103.15     2350.07     15.19 o 
   1   4   5      800.73      841.57      5.86 o 
   2   4   5        2.72        6.75      0.24 o 
   3   4   5       89.55      116.50      1.20 o 
   4   4   5      216.87      225.05      1.95 o 
   5   4   5      246.31      249.17      2.20 o 
   6   4   5      117.22      111.52      1.93 o 
   7   4   5        0.12       -0.16      0.71 o 
   8   4   5        7.47        7.98      0.81 o 
   9   4   5        2.27        1.90      0.95 o 
  10   4   5        4.88        5.81      2.24 o 
  11   4   5        3.03        3.81      2.11 o 
  12   4   5        0.75        1.89      1.54 o 
 -11   5   5        3.42        5.18      1.11 o 
 -10   5   5        2.08        3.11      0.95 o 
  -9   5   5        7.02        4.73      0.80 o 
  -8   5   5        4.60        4.42      0.64 o 
  -7   5   5       39.26       40.00      1.15 o 
  -6   5   5      107.58      107.85      1.80 o 
  -5   5   5       17.81       18.74      0.59 o 
  -4   5   5      115.09      116.62      1.35 o 
  -3   5   5      126.57      123.72      1.08 o 
  -2   5   5        2.50        1.04      0.14 o 
  -1   5   5      485.85      551.45      3.91 o 
   0   5   5       13.86       13.09      0.25 o 
   1   5   5        0.78        0.24      0.14 o 
   2   5   5        0.30        0.05      0.14 o 
   3   5   5      214.93      219.36      2.04 o 
   4   5   5      373.56      399.95      3.43 o 
   5   5   5       26.93       27.32      0.68 o 
   6   5   5      266.76      260.53      4.14 o 
   7   5   5      105.65       97.62      2.05 o 
   8   5   5        3.24        3.98      0.73 o 
   9   5   5        0.04        0.05      0.76 o 
  10   5   5        9.86       10.02      1.34 o 
  11   5   5        0.07       -0.83      2.03 o 
 -10   6   5        3.20        2.42      1.01 o 
  -9   6   5        1.49        1.40      0.80 o 
  -8   6   5        7.50        7.35      0.69 o 
  -7   6   5        5.48        4.32      0.48 o 
  -6   6   5        0.98        0.69      0.34 o 
  -5   6   5       37.57       37.31      0.74 o 
  -4   6   5       50.83       50.60      0.77 o 
  -3   6   5      124.53      109.02      0.97 o 
  -2   6   5       41.52       38.56      0.53 o 
  -1   6   5      123.80      131.68      1.36 o 
   0   6   5      209.78      226.21      1.98 o 
   1   6   5      150.13      164.63      1.32 o 
   2   6   5       69.91       72.17      0.79 o 
   3   6   5      197.18      193.24      2.00 o 
   4   6   5       39.00       44.37      0.78 o 
   5   6   5      145.38      146.53      1.68 o 
   6   6   5      211.80      217.22      3.82 o 
   7   6   5        0.25       -0.45      0.60 o 
   8   6   5       23.63       27.30      1.34 o 
   9   6   5        0.29        0.19      0.80 o 
  10   6   5        0.16       -1.00      1.00 o 
  11   6   5        0.46       -1.25      1.25 o 
 -10   7   5        0.96        0.80      0.99 o 
  -9   7   5        0.16       -0.60      0.60 o 
  -8   7   5       14.72       15.53      1.12 o 
  -7   7   5       18.85       20.12      0.68 o 
  -6   7   5        5.63        6.34      0.43 o 
  -5   7   5        0.39        0.81      0.29 o 
  -4   7   5        6.46        6.43      0.30 o 
  -3   7   5        6.76        3.77      0.19 o 
  -2   7   5       18.42       14.95      0.50 o 
  -1   7   5       83.95       89.94      1.29 o 
   0   7   5      104.87      100.81      1.19 o 
   1   7   5      329.36      315.02      2.92 o 
   2   7   5       11.46       13.02      0.37 o 
   3   7   5        0.01       -0.24      0.24 o 
   4   7   5        0.48        0.75      0.29 o 
   5   7   5       30.25       33.21      0.79 o 
   6   7   5       44.30       47.11      1.53 o 
   7   7   5       58.97       54.27      1.83 o 
   8   7   5       19.69       21.92      2.19 o 
   9   7   5        3.50        2.41      0.96 o 
  10   7   5        0.13       -1.22      1.27 o 
  11   7   5        0.05        0.07      1.52 o 
 -10   8   5        0.56        2.97      1.64 o 
  -9   8   5        0.02       -0.13      0.66 o 
  -8   8   5        2.39        1.65      0.51 o 
  -7   8   5       23.53       26.18      0.98 o 
  -6   8   5       17.75       20.67      0.78 o 
  -5   8   5       88.34       82.29      1.05 o 
  -4   8   5        3.11        4.76      0.36 o 
  -3   8   5       18.59       16.01      0.49 o 
  -2   8   5       14.74       15.64      0.78 o 
  -1   8   5        2.11        0.45      0.34 o 
   0   8   5       38.89       38.76      0.95 o 
   1   8   5      339.75      353.00      2.77 o 
   2   8   5      444.20      424.32      4.66 o 
   3   8   5      475.86      477.90      4.39 o 
   4   8   5       97.48       90.50      1.29 o 
   5   8   5       30.88       30.39      0.94 o 
   6   8   5       87.40       89.52      2.20 o 
   7   8   5       16.12       14.74      1.12 o 
   8   8   5        0.87        0.41      0.81 o 
   9   8   5        0.46       -0.84      0.84 o 
  10   8   5        2.23        1.71      2.07 o 
  -9   9   5        0.09        0.28      0.88 o 
  -8   9   5        0.55        0.66      0.63 o 
  -7   9   5        3.47        4.47      0.58 o 
  -6   9   5        4.32        4.33      0.46 o 
  -5   9   5       70.57       65.83      1.52 o 
  -4   9   5       63.79       60.51      1.35 o 
  -3   9   5       75.09       71.74      1.55 o 
  -2   9   5       45.94       42.57      1.58 o 
  -1   9   5       21.42       18.39      0.66 o 
   0   9   5       89.94       87.11      1.83 o 
   1   9   5      279.41      274.75      3.22 o 
   2   9   5       33.96       29.60      0.66 o 
   3   9   5        0.49       -0.31      0.31 o 
   4   9   5       19.58       17.26      0.64 o 
   5   9   5       40.85       41.88      1.10 o 
   6   9   5       20.42       18.70      1.14 o 
   7   9   5       32.88       28.50      2.30 o 
   8   9   5        0.41       -0.28      1.12 o 
   9   9   5        0.90        1.18      1.08 o 
  10   9   5        1.32        2.54      1.50 o 
  -9  10   5        5.26        5.92      1.05 o 
  -8  10   5        1.53        1.30      0.85 o 
  -7  10   5       24.58       27.79      0.95 o 
  -6  10   5       18.62       18.32      0.75 o 
  -5  10   5        9.90        9.13      0.45 o 
  -4  10   5        0.50        0.36      0.37 o 
  -3  10   5        5.52        4.76      0.74 o 
  -2  10   5       28.11       26.54      0.84 o 
  -1  10   5       14.11       13.03      0.54 o 
   0  10   5       25.62       22.66      1.02 o 
   1  10   5       25.16       24.56      0.59 o 
   2  10   5       35.43       35.91      0.70 o 
   3  10   5       28.48       26.55      0.69 o 
   4  10   5       11.99       12.00      0.56 o 
   5  10   5        8.37        8.40      0.63 o 
   6  10   5        0.28        0.47      0.75 o 
   7  10   5        0.49       -0.50      0.83 o 
   8  10   5        1.73        2.41      1.00 o 
   9  10   5        0.71        1.14      1.00 o 
  -8  11   5        7.00        7.90      0.70 o 
  -7  11   5        0.19        0.46      0.48 o 
  -6  11   5        7.37        8.10      0.48 o 
  -5  11   5       15.63       16.05      0.58 o 
  -4  11   5       14.22       14.21      0.86 o 
  -3  11   5       31.37       28.52      0.96 o 
  -2  11   5        0.17        0.03      0.27 o 
  -1  11   5       11.74       11.15      0.54 o 
   0  11   5       22.71       21.95      0.81 o 
   1  11   5       13.42       14.25      0.51 o 
   2  11   5        6.07        6.53      0.35 o 
   3  11   5        9.12        8.62      0.47 o 
   4  11   5       14.86       15.49      0.64 o 
   5  11   5        7.39        6.29      0.72 o 
   6  11   5        1.18        0.43      1.30 o 
   7  11   5        8.27        9.81      2.09 o 
   8  11   5        2.03        3.35      1.04 o 
  -7  12   5        5.58        6.12      0.50 o 
  -6  12   5        1.99        2.83      0.43 o 
  -5  12   5        0.57        0.85      0.30 o 
  -4  12   5        0.71        0.27      1.76 o 
  -3  12   5       12.48       10.62      2.10 o 
  -2  12   5        3.93        2.63      1.51 o 
  -1  12   5        0.17        0.27      0.32 o 
   0  12   5        0.71        1.04      0.48 o 
   1  12   5        3.92        4.04      0.38 o 
   2  12   5        0.06       -0.35      0.35 o 
   3  12   5        8.04        8.65      0.48 o 
   4  12   5        6.38        7.46      0.55 o 
   5  12   5        7.74        8.18      0.80 o 
   6  12   5        4.08        7.07      1.02 o 
   7  12   5        0.04        2.01      0.99 o 
   8  12   5        1.78        4.92      1.17 o 
  -6  13   5        3.01        4.33      0.70 o 
  -5  13   5        5.34        4.92      0.56 o 
  -3  13   5        2.56        1.78      1.80 o 
  -2  13   5        9.52       11.55      2.08 o 
  -1  13   5       16.34       13.84      2.16 o 
   0  13   5       15.48       15.72      0.52 o 
   1  13   5        1.43        1.09      0.43 o 
   2  13   5       16.55       18.44      0.85 o 
   3  13   5        6.68        6.41      0.60 o 
   4  13   5        0.39       -0.16      0.43 o 
   5  13   5        0.27       -0.33      0.62 o 
   6  13   5        2.11        2.54      1.08 o 
   7  13   5        1.07        3.49      1.07 o 
  -5  14   5        2.36        2.10      0.66 o 
  -3  14   5        2.66        2.62      1.92 o 
  -2  14   5        0.44       -1.44      1.44 o 
  -1  14   5        7.69        9.00      2.05 o 
   0  14   5        1.14        0.82      0.45 o 
   1  14   5        3.61        3.64      0.43 o 
   2  14   5        2.76        2.91      0.48 o 
   3  14   5        0.27        0.04      0.48 o 
   4  14   5        0.04       -0.51      0.51 o 
   5  14   5        0.23       -0.47      0.79 o 
  -3  15   5        2.27        4.39      2.22 o 
  -2  15   5        0.02       -1.85      1.85 o 
  -1  15   5        3.37        3.58      1.97 o 
   0  15   5        0.00        0.29      0.59 o 
   1  15   5        6.44        4.94      0.48 o 
   2  15   5        0.08        0.31      0.74 o 
   3  15   5        0.01       -0.16      0.50 o 
  -3 -13   6       17.48       19.71      1.09 o 
  -2 -13   6       33.73       36.33      1.67 o 
  -1 -13   6       26.21       33.68      1.16 o 
   0 -13   6        9.48        7.85      0.70 o 
   1 -13   6        1.51        0.25      0.46 o 
   2 -13   6        0.45        1.13      0.46 o 
   3 -13   6        0.40       -0.04      0.41 o 
   4 -13   6        0.20       -0.38      0.41 o 
   5 -13   6        0.62       -0.44      0.83 o 
  -5 -12   6        1.36        0.00      0.89 o 
  -4 -12   6        4.67        5.60      1.00 o 
  -3 -12   6        4.42        7.71      0.84 o 
  -2 -12   6       27.19       32.44      1.14 o 
  -1 -12   6        0.37       -0.29      0.51 o 
   0 -12   6       62.16       69.68      1.20 o 
   1 -12   6        7.08        7.07      0.53 o 
   2 -12   6        2.05        2.77      0.44 o 
   3 -12   6       15.41       17.82      0.68 o 
   4 -12   6       11.35       12.51      0.58 o 
   5 -12   6       12.64       12.77      0.61 o 
   6 -12   6        0.13       -0.41      0.41 o 
  -6 -11   6        2.36        2.07      1.27 o 
  -5 -11   6        3.79        2.70      0.96 o 
  -4 -11   6        0.01       -0.78      0.78 o 
  -3 -11   6        0.75       -0.55      0.55 o 
  -2 -11   6       31.03       32.19      1.06 o 
  -1 -11   6       12.18       16.09      0.58 o 
   0 -11   6        0.27        0.03      0.34 o 
   1 -11   6        0.53        0.02      0.36 o 
   2 -11   6       18.58       19.11      0.64 o 
   3 -11   6       13.97       11.95      0.61 o 
   4 -11   6        0.54        0.27      0.38 o 
   5 -11   6        2.52        2.41      0.43 o 
   6 -11   6        0.66        0.45      0.50 o 
   7 -11   6        1.72        2.00      0.51 o 
  -7 -10   6        0.19        1.75      1.28 o 
  -6 -10   6        0.34        1.33      0.92 o 
  -5 -10   6        1.08       -0.10      0.84 o 
  -4 -10   6       35.94       40.74      1.46 o 
  -3 -10   6       47.55       46.34      1.51 o 
  -2 -10   6       13.90       10.83      0.62 o 
  -1 -10   6       26.60       25.02      0.69 o 
   0 -10   6       59.58       61.46      0.93 o 
   1 -10   6        8.16        8.57      0.40 o 
   2 -10   6        4.15        3.02      0.36 o 
   3 -10   6        0.54        0.15      0.34 o 
   4 -10   6        0.92        1.10      0.36 o 
   5 -10   6        0.00        0.26      0.38 o 
   6 -10   6        5.14        6.63      0.52 o 
   7 -10   6       26.51       24.59      0.86 o 
   8 -10   6        5.17        6.27      0.70 o 
  -8  -9   6        3.85        4.06      2.82 o 
  -7  -9   6        1.52        2.02      1.32 o 
  -6  -9   6        3.97        4.40      0.98 o 
  -5  -9   6       12.81       14.96      1.00 o 
  -4  -9   6       24.29       25.61      1.17 o 
  -3  -9   6        0.69        0.04      0.48 o 
  -2  -9   6        5.76        4.57      0.44 o 
  -1  -9   6       20.94       19.58      0.58 o 
   0  -9   6       40.91       39.58      0.73 o 
   1  -9   6       82.38       75.79      0.98 o 
   2  -9   6       20.23       19.66      0.48 o 
   3  -9   6       25.59       25.38      0.68 o 
   4  -9   6        9.83        9.58      0.40 o 
   5  -9   6        1.68        1.63      0.38 o 
   6  -9   6        0.40        0.76      0.39 o 
   7  -9   6        0.11       -0.42      0.42 o 
   8  -9   6        2.87        4.01      0.61 o 
   9  -9   6       15.47       20.13      1.46 o 
  -8  -8   6        2.57        4.94      1.41 o 
  -7  -8   6        0.10       -0.13      0.86 o 
  -6  -8   6        5.76        5.17      0.81 o 
  -5  -8   6        0.19       -0.59      0.59 o 
  -4  -8   6       18.59       17.04      0.92 o 
  -3  -8   6        8.48        6.96      0.54 o 
  -2  -8   6       52.07       51.82      0.89 o 
  -1  -8   6       15.90       12.66      0.46 o 
   0  -8   6       63.81       53.74      0.81 o 
   1  -8   6        8.02        8.27      0.36 o 
   2  -8   6      154.83      147.80      1.46 o 
   3  -8   6       44.67       44.00      0.91 o 
   4  -8   6       14.17       14.13      0.46 o 
   5  -8   6        9.03       10.25      0.55 o 
   6  -8   6        0.38        1.14      0.37 o 
   7  -8   6       36.35       36.22      1.63 o 
   8  -8   6        2.79        3.26      0.58 o 
   9  -8   6        0.88        0.10      0.74 o 
  10  -8   6       10.70       16.32      2.08 o 
  -9  -7   6        0.57       -1.73      1.88 o 
  -8  -7   6        0.06        0.74      1.21 o 
  -7  -7   6        4.46        3.41      0.90 o 
  -6  -7   6       16.16       14.38      0.97 o 
  -5  -7   6       17.47       19.03      0.97 o 
  -4  -7   6       78.73       82.26      1.77 o 
  -3  -7   6       41.89       40.50      0.94 o 
  -2  -7   6       30.02       30.74      0.67 o 
  -1  -7   6        1.03        0.39      0.26 o 
   0  -7   6        1.52        2.31      0.27 o 
   1  -7   6       22.88       19.63      0.45 o 
   2  -7   6        6.64        5.91      0.31 o 
   3  -7   6       13.85       16.21      0.45 o 
   4  -7   6       45.51       44.70      0.74 o 
   5  -7   6      112.60      114.16      1.34 o 
   6  -7   6        9.92        7.59      0.46 o 
   7  -7   6       18.03       19.21      0.63 o 
   8  -7   6        0.04        0.17      0.50 o 
   9  -7   6        5.98        8.79      0.94 o 
  10  -7   6        2.07        2.76      1.14 o 
  -9  -6   6        1.19        1.37      2.01 o 
  -8  -6   6        1.36        2.81      1.74 o 
  -7  -6   6        1.75        2.65      0.87 o 
  -6  -6   6       16.24       18.45      0.91 o 
  -5  -6   6       17.72       18.56      0.85 o 
  -4  -6   6        7.88        7.68      0.60 o 
  -3  -6   6        7.43        6.52      0.43 o 
  -2  -6   6      485.39      469.68      3.65 o 
  -1  -6   6       78.54       69.95      0.87 o 
   0  -6   6       68.87       70.01      0.81 o 
   1  -6   6       47.97       48.93      0.70 o 
   2  -6   6       32.66       29.69      0.51 o 
   3  -6   6      194.48      185.37      1.70 o 
   4  -6   6      168.21      166.29      1.67 o 
   5  -6   6        0.09        0.00      0.28 o 
   6  -6   6        7.61        6.48      0.42 o 
   7  -6   6        0.02       -0.34      0.34 o 
   8  -6   6        4.06        4.59      0.60 o 
   9  -6   6        1.43        1.58      0.69 o 
  10  -6   6        8.04        7.03      1.26 o 
  11  -6   6        0.04        0.96      1.21 o 
 -10  -5   6        0.31       -1.36      1.36 o 
  -9  -5   6        3.11        4.11      2.59 o 
  -8  -5   6       12.58       15.58      1.28 o 
  -7  -5   6       54.87       54.69      1.64 o 
  -6  -5   6      126.21      130.09      2.40 o 
  -5  -5   6       19.70       20.03      0.94 o 
  -4  -5   6       13.71       16.20      0.81 o 
  -3  -5   6      687.49      706.07      5.79 o 
  -2  -5   6      155.07      155.88      1.50 o 
  -1  -5   6       16.90       17.81      0.46 o 
   0  -5   6       93.31       95.07      0.87 o 
   1  -5   6      141.94      136.07      1.15 o 
   2  -5   6       15.81       15.85      0.43 o 
   3  -5   6       65.74       58.18      0.75 o 
   4  -5   6       12.67       11.42      0.38 o 
   5  -5   6       92.29       90.98      1.14 o 
   6  -5   6       18.69       17.77      0.55 o 
   7  -5   6        3.11        2.38      0.38 o 
   8  -5   6        1.76        1.66      0.60 o 
   9  -5   6        0.83        0.41      0.80 o 
  10  -5   6        0.46       -0.29      1.17 o 
  11  -5   6        1.68        2.99      1.32 o 
 -10  -4   6        0.07       -1.35      1.35 o 
  -9  -4   6        4.09        5.26      1.54 o 
  -8  -4   6        2.26        1.82      0.89 o 
  -7  -4   6       31.95       33.96      1.32 o 
  -6  -4   6        2.29        2.92      0.79 o 
  -5  -4   6        1.39        0.39      0.51 o 
  -4  -4   6        2.61        2.00      0.35 o 
  -3  -4   6      291.13      285.38      2.35 o 
  -2  -4   6        5.37        3.70      0.27 o 
  -1  -4   6       72.54       72.50      0.83 o 
   0  -4   6       71.21       70.82      0.70 o 
   1  -4   6        6.80        6.76      0.22 o 
   2  -4   6      632.33      684.90      4.94 o 
   3  -4   6      150.68      140.98      1.28 o 
   4  -4   6       39.56       43.41      0.64 o 
   5  -4   6       35.43       33.85      0.80 o 
   6  -4   6       13.96       13.25      0.59 o 
   7  -4   6        2.92        4.34      0.52 o 
   8  -4   6        0.05       -0.53      0.53 o 
   9  -4   6        0.01        0.22      0.80 o 
  10  -4   6       11.47       15.03      1.52 o 
  11  -4   6        6.78        9.59      1.31 o 
 -10  -3   6        1.96        0.40      1.39 o 
  -9  -3   6       13.61       18.94      2.51 o 
  -8  -3   6        0.01       -0.89      0.89 o 
  -7  -3   6       36.88       32.57      2.11 o 
  -6  -3   6      167.79      169.37      2.45 o 
  -5  -3   6       56.24       43.85      0.93 o 
  -4  -3   6      199.26      177.68      2.06 o 
  -3  -3   6        4.03        3.15      0.27 o 
  -2  -3   6      295.45      308.34      2.41 o 
  -1  -3   6       30.58       37.40      0.60 o 
   0  -3   6      226.89      220.57      1.60 o 
   1  -3   6      835.79      900.46      5.82 o 
   2  -3   6       74.51       76.69      0.80 o 
   3  -3   6        3.61        4.21      0.23 o 
   4  -3   6       24.71       27.63      0.47 o 
   5  -3   6       49.88       49.20      0.75 o 
   6  -3   6       15.42       14.23      0.55 o 
   7  -3   6       19.14       19.36      0.92 o 
   8  -3   6        0.58        1.22      0.70 o 
   9  -3   6        6.16        7.53      0.98 o 
  10  -3   6        2.60        3.95      1.07 o 
  11  -3   6        0.05        2.88      1.30 o 
 -10  -2   6        0.14       -0.05      1.34 o 
  -9  -2   6        6.13       10.86      1.49 o 
  -8  -2   6       11.90        9.30      1.33 o 
  -7  -2   6      101.34      102.77      2.10 o 
  -6  -2   6      115.93      114.33      1.85 o 
  -5  -2   6        0.18        0.35      0.36 o 
  -4  -2   6      141.21      144.54      1.76 o 
  -3  -2   6        5.05        4.94      0.31 o 
  -2  -2   6      363.02      349.58      2.69 o 
  -1  -2   6       39.33       35.78      0.50 o 
   0  -2   6        1.53        2.29      0.22 o 
   1  -2   6        0.09        2.80      0.18 o 
   2  -2   6      133.98      132.59      1.10 o 
   3  -2   6      132.98      138.41      1.24 o 
   4  -2   6       44.36       33.89      0.56 o 
   5  -2   6        1.50        2.12      0.27 o 
   6  -2   6        2.30        2.77      0.36 o 
   7  -2   6        5.32        4.31      0.52 o 
   8  -2   6        1.02       -0.05      0.67 o 
   9  -2   6        6.71        6.56      0.94 o 
  10  -2   6       10.41        9.65      1.40 o 
  11  -2   6        1.95        2.34      1.25 o 
  12  -2   6        1.54        3.82      1.40 o 
 -11  -1   6        1.33        4.62      2.36 o 
 -10  -1   6        2.24        2.51      1.83 o 
  -9  -1   6        2.04        0.96      1.19 o 
  -8  -1   6        8.88        6.41      0.80 o 
  -7  -1   6        2.77        6.07      0.72 o 
  -6  -1   6       53.44       48.74      1.18 o 
  -5  -1   6       84.76       80.89      1.41 o 
  -4  -1   6       89.43       90.46      1.28 o 
  -3  -1   6        3.05        5.11      0.32 o 
  -2  -1   6        5.19        3.81      0.22 o 
  -1  -1   6     1069.21     1151.74     12.21 o 
   0  -1   6       32.28       31.59      0.47 o 
   1  -1   6        0.25        0.13      0.11 o 
   2  -1   6      273.96      282.05      2.14 o 
   3  -1   6     1060.39     1135.95      7.57 o 
   4  -1   6       60.94       72.88      0.79 o 
   5  -1   6        0.05        0.14      0.23 o 
   6  -1   6       31.76       25.31      0.72 o 
   7  -1   6        2.80        1.79      0.55 o 
   8  -1   6        1.50        0.85      0.58 o 
   9  -1   6        0.42        0.88      0.83 o 
  10  -1   6        0.84       -0.84      0.84 o 
  11  -1   6        3.65        3.33      1.66 o 
  12  -1   6        0.94        0.61      1.25 o 
 -11   0   6        5.92        7.27      2.41 o 
 -10   0   6        7.44       10.06      2.27 o 
  -9   0   6        3.91        4.54      0.81 o 
  -8   0   6       10.14        9.65      0.85 o 
  -7   0   6       25.71       25.42      1.10 o 
  -6   0   6       32.41       28.13      1.08 o 
  -5   0   6      108.38       89.44      1.49 o 
  -4   0   6        1.91        2.51      0.29 o 
  -3   0   6      259.61      263.96      2.44 o 
  -2   0   6      129.48      122.86      1.27 o 
  -1   0   6       46.01       54.64      0.78 o 
   0   0   6        1.06        2.19      0.22 o 
   1   0   6      161.05      193.90      1.90 o 
   2   0   6      189.01      227.79      1.89 o 
   3   0   6       83.31       86.99      0.93 o 
   4   0   6     1746.17     1875.56     12.37 o 
   5   0   6      480.07      499.20      3.77 o 
   6   0   6        9.52        8.08      0.78 o 
   7   0   6       18.69       17.56      0.88 o 
   8   0   6       20.96       20.17      1.00 o 
   9   0   6       21.35       21.43      1.13 o 
  10   0   6        3.84        2.74      1.22 o 
  11   0   6        0.04       -1.09      1.09 o 
  12   0   6        0.01       -1.82      1.82 o 
 -11   1   6        0.73        0.77      1.93 o 
 -10   1   6        0.01       -0.21      0.88 o 
  -9   1   6        0.01       -0.76      0.76 o 
  -8   1   6       33.02       32.83      1.36 o 
  -7   1   6       11.35       10.71      0.79 o 
  -6   1   6        8.52        5.24      0.61 o 
  -5   1   6        1.21       -0.18      0.32 o 
  -4   1   6        0.12        0.33      0.36 o 
  -3   1   6      415.19      488.10      3.59 o 
  -2   1   6      946.43     1065.34      6.73 o 
  -1   1   6      289.13      293.21      2.35 o 
   0   1   6      371.43      393.08      2.88 o 
   1   1   6      221.42      204.05      2.76 o 
   2   1   6     1394.24     1611.13     13.82 o 
   3   1   6     4993.54     5339.32     45.59 o 
   4   1   6        8.16        8.50      0.48 o 
   5   1   6      371.82      363.36      3.63 o 
   6   1   6       12.62        9.46      0.61 o 
   7   1   6       30.91       25.38      0.91 o 
   8   1   6       10.90        8.68      0.78 o 
   9   1   6        0.44        0.37      0.66 o 
  10   1   6        0.71        0.09      0.78 o 
  11   1   6        1.04        1.59      1.72 o 
  12   1   6        0.00       -0.24      1.94 o 
 -11   2   6        0.01       -1.14      1.14 o 
 -10   2   6        0.03        0.53      0.80 o 
  -9   2   6        0.36        0.43      0.85 o 
  -8   2   6        1.42        1.28      0.86 o 
  -7   2   6       13.90       13.94      0.83 o 
  -6   2   6      118.34      116.11      1.85 o 
  -5   2   6       65.73       69.41      0.94 o 
  -4   2   6      242.66      238.39      2.12 o 
  -3   2   6        1.76        0.91      0.21 o 
  -2   2   6      311.20      364.67      2.82 o 
  -1   2   6      103.58      110.68      0.91 o 
   0   2   6      138.21      156.45      1.20 o 
   1   2   6      594.35      666.67      4.66 o 
   2   2   6      464.79      482.91      3.78 o 
   3   2   6       16.51       10.09      0.33 o 
   4   2   6      185.67      183.26      2.15 o 
   5   2   6      374.99      382.11      4.10 o 
   6   2   6       15.97       12.28      0.65 o 
   7   2   6       36.07       36.98      1.08 o 
   8   2   6        2.15        0.54      0.59 o 
   9   2   6        0.54       -0.25      0.63 o 
  10   2   6        7.11        8.60      1.16 o 
  11   2   6        0.74        2.12      1.30 o 
  12   2   6        0.60        1.69      2.14 o 
 -11   3   6        0.28        0.09      1.24 o 
 -10   3   6        0.10        0.96      0.95 o 
  -9   3   6        3.27        4.59      0.86 o 
  -8   3   6        7.90        9.01      1.15 o 
  -7   3   6        4.39        4.03      0.64 o 
  -6   3   6      106.56      106.74      1.54 o 
  -5   3   6        0.64       -0.14      0.31 o 
  -4   3   6      569.39      569.51      4.44 o 
  -3   3   6      314.84      344.80      2.78 o 
  -2   3   6      392.12      426.85      3.09 o 
  -1   3   6      459.93      519.94      3.71 o 
   0   3   6      334.18      388.52      2.83 o 
   1   3   6       40.24       52.55      0.71 o 
   2   3   6      218.98      260.38      2.09 o 
   3   3   6      166.07      199.97      1.62 o 
   4   3   6      139.31      146.82      1.51 o 
   5   3   6       43.17       38.17      0.93 o 
   6   3   6      174.00      158.64      3.79 o 
   7   3   6       73.19       71.47      1.45 o 
   8   3   6        0.02        0.56      0.51 o 
   9   3   6        6.43        5.16      1.01 o 
  10   3   6        0.45        0.96      1.37 o 
  11   3   6        0.59        0.84      1.43 o 
  12   3   6        3.42        3.96      1.59 o 
 -11   4   6        7.36       13.74      1.65 o 
 -10   4   6       17.32       19.38      1.43 o 
  -9   4   6       19.63       23.55      1.20 o 
  -8   4   6       16.39       17.82      1.02 o 
  -7   4   6       17.39       15.29      0.87 o 
  -6   4   6       91.88       81.50      1.23 o 
  -5   4   6       90.76       83.70      1.23 o 
  -4   4   6       60.53       51.06      0.82 o 
  -3   4   6       98.90       83.24      0.90 o 
  -2   4   6      151.38      137.66      1.06 o 
  -1   4   6        1.14        0.39      0.13 o 
   0   4   6      308.04      287.95      2.15 o 
   1   4   6      147.33      153.81      1.27 o 
   2   4   6     1401.04     1499.63     10.88 o 
   3   4   6        3.81        3.96      0.26 o 
   4   4   6       47.51       51.34      0.73 o 
   5   4   6        0.00       -0.05      0.33 o 
   6   4   6      267.12      253.83      3.57 o 
   7   4   6      188.55      175.82      2.89 o 
   8   4   6        9.83        9.51      0.90 o 
   9   4   6       20.53       19.92      1.38 o 
  10   4   6       23.00       24.43      2.14 o 
  11   4   6       13.40       15.68      1.84 o 
 -10   5   6        0.82        1.24      0.92 o 
  -9   5   6        3.26        4.35      0.94 o 
  -8   5   6        0.32        1.09      0.64 o 
  -7   5   6       10.11       10.31      0.74 o 
  -6   5   6       28.11       26.95      0.78 o 
  -5   5   6        6.71        6.94      0.42 o 
  -4   5   6       79.43       84.33      1.12 o 
  -3   5   6       39.01       36.54      0.56 o 
  -2   5   6        0.87        3.11      0.18 o 
  -1   5   6        9.18       10.46      0.34 o 
   0   5   6       85.50       93.58      0.80 o 
   1   5   6       25.60       18.45      0.39 o 
   2   5   6       20.48       14.62      0.37 o 
   3   5   6        6.88        2.98      0.24 o 
   4   5   6      212.11      212.23      2.64 o 
   5   5   6       23.44       24.05      0.81 o 
   6   5   6       98.86       93.72      2.11 o 
   7   5   6        0.45        1.65      0.64 o 
   8   5   6        0.41        0.04      0.67 o 
   9   5   6       14.89       14.09      1.08 o 
  10   5   6       13.39       13.78      2.37 o 
  11   5   6        0.60        2.10      1.40 o 
 -10   6   6        3.84        2.89      0.94 o 
  -9   6   6        2.12        0.97      0.81 o 
  -8   6   6       14.18       15.15      1.34 o 
  -7   6   6       17.62       20.14      0.86 o 
  -6   6   6        8.29        9.99      0.51 o 
  -5   6   6       23.20       26.21      0.67 o 
  -4   6   6       38.91       44.45      0.75 o 
  -3   6   6      104.15       97.54      1.01 o 
  -2   6   6       89.17       90.33      0.84 o 
  -1   6   6       28.34       31.76      0.47 o 
   0   6   6       33.11       35.27      0.41 o 
   1   6   6        0.04        0.67      0.13 o 
   2   6   6        0.07        0.33      0.17 o 
   3   6   6       11.67       11.67      0.39 o 
   4   6   6        0.67        1.13      0.28 o 
   5   6   6        5.04        4.17      0.47 o 
   6   6   6       64.74       67.99      2.41 o 
   7   6   6      134.20      136.03      3.59 o 
   8   6   6       20.73       21.78      1.28 o 
   9   6   6        2.66        2.79      0.89 o 
  10   6   6        4.10        5.44      1.57 o 
  11   6   6        0.81        0.03      1.49 o 
 -10   7   6        0.00       -0.26      0.97 o 
  -9   7   6        2.42        2.33      0.83 o 
  -8   7   6        3.71        5.30      0.68 o 
  -7   7   6        4.13        4.23      0.49 o 
  -6   7   6        4.81        5.40      0.43 o 
  -5   7   6        0.53       -0.04      0.29 o 
  -4   7   6       27.36       25.89      0.57 o 
  -3   7   6       22.02       21.72      0.47 o 
  -2   7   6      173.86      165.52      1.33 o 
  -1   7   6      164.71      155.29      1.43 o 
   0   7   6       71.87       64.54      0.65 o 
   1   7   6      143.53      140.42      1.27 o 
   2   7   6        0.05        0.03      0.19 o 
   3   7   6        5.69        6.08      0.40 o 
   4   7   6        3.46        3.92      0.35 o 
   5   7   6       20.05       18.27      0.65 o 
   6   7   6       70.03       69.39      2.69 o 
   7   7   6        7.15        7.15      0.95 o 
   8   7   6        5.82        6.43      1.26 o 
   9   7   6       19.29       19.66      1.25 o 
  10   7   6        0.29       -1.33      1.33 o 
  11   7   6        0.46       -1.93      2.09 o 
  -9   8   6        1.60        2.56      0.79 o 
  -8   8   6        2.42        2.01      0.79 o 
  -7   8   6        6.75        7.68      0.52 o 
  -6   8   6        5.39        6.38      0.58 o 
  -5   8   6       15.23       14.15      0.48 o 
  -4   8   6        0.05       -0.09      0.22 o 
  -3   8   6       26.13       21.67      0.52 o 
  -2   8   6        0.86        0.32      0.28 o 
  -1   8   6       36.80       38.34      0.91 o 
   0   8   6        0.41        0.58      0.16 o 
   1   8   6       12.23       11.57      0.37 o 
   2   8   6       57.52       49.93      0.82 o 
   3   8   6        6.99        5.49      0.41 o 
   4   8   6       15.06       13.68      0.55 o 
   5   8   6        2.89        3.45      0.51 o 
   6   8   6        0.27       -0.75      0.75 o 
   7   8   6       14.96       16.19      1.16 o 
   8   8   6        9.15        9.28      1.01 o 
   9   8   6        0.19        0.02      0.85 o 
  10   8   6        1.48       -0.09      1.30 o 
  -9   9   6        0.74        1.90      0.97 o 
  -8   9   6        1.65        2.21      0.69 o 
  -7   9   6       17.96       19.04      0.91 o 
  -6   9   6       35.92       38.76      0.94 o 
  -5   9   6       27.80       28.27      0.74 o 
  -4   9   6       10.35       13.27      0.59 o 
  -3   9   6        0.12        1.19      0.57 o 
  -2   9   6       25.36       27.73      0.73 o 
  -1   9   6       28.71       29.07      1.76 o 
   0   9   6        0.04       -0.26      0.26 o 
   1   9   6       10.55       10.36      0.45 o 
   2   9   6       95.30       95.99      1.25 o 
   3   9   6        0.05       -0.49      0.49 o 
   4   9   6        8.94        7.99      0.50 o 
   5   9   6       25.40       25.37      1.19 o 
   6   9   6        3.79        2.14      0.79 o 
   7   9   6        1.46        2.82      0.86 o 
   8   9   6        1.59        1.28      0.84 o 
   9   9   6        0.03        0.03      0.93 o 
  10   9   6        0.08       -1.52      2.41 o 
  -8  10   6        0.13       -0.47      0.61 o 
  -7  10   6        0.15        0.29      0.50 o 
  -6  10   6        7.86       10.03      0.61 o 
  -5  10   6        7.30        6.37      0.40 o 
  -4  10   6       35.49       31.96      0.76 o 
  -3  10   6       43.37       41.28      0.92 o 
  -2  10   6       53.29       52.19      1.09 o 
  -1  10   6        9.45        7.02      0.46 o 
   0  10   6        0.52        0.20      0.30 o 
   1  10   6       23.89       22.17      0.60 o 
   2  10   6        0.59       -0.28      0.28 o 
   3  10   6        1.33        0.59      0.35 o 
   4  10   6        2.62        2.56      0.43 o 
   5  10   6       12.48       11.88      0.70 o 
   6  10   6       11.88       11.72      1.03 o 
   7  10   6        0.38       -0.55      0.81 o 
   8  10   6        0.03       -1.11      1.11 o 
   9  10   6        0.12        0.55      1.04 o 
  -8  11   6        2.39        1.12      0.69 o 
  -7  11   6        1.80        1.91      0.47 o 
  -6  11   6       35.34       39.21      1.00 o 
  -5  11   6       23.46       23.35      0.73 o 
  -4  11   6        6.08        7.26      0.42 o 
  -3  11   6        3.63        2.35      0.59 o 
  -2  11   6       14.32       10.96      0.78 o 
  -1  11   6       11.71       10.44      0.56 o 
   0  11   6        9.32        8.88      0.38 o 
   1  11   6        2.56        2.29      0.34 o 
   2  11   6        0.54       -0.28      0.28 o 
   3  11   6        5.65        5.35      0.43 o 
   4  11   6        3.32        2.87      0.45 o 
   5  11   6        7.43        6.93      0.73 o 
   6  11   6        0.41       -0.13      0.92 o 
   7  11   6        1.13        1.72      0.93 o 
   8  11   6        0.82        2.11      1.04 o 
  -7  12   6        0.67        0.66      0.51 o 
  -6  12   6        4.55        5.10      0.69 o 
  -5  12   6        0.30        0.16      0.34 o 
  -4  12   6        1.26        0.92      0.32 o 
  -3  12   6        3.32        3.11      0.46 o 
  -2  12   6       20.79       19.78      1.94 o 
  -1  12   6       25.84       26.96      0.89 o 
   0  12   6       22.27       24.43      0.61 o 
   1  12   6        8.91        8.63      0.47 o 
   2  12   6        7.67        7.85      0.51 o 
   3  12   6        9.23       11.44      0.53 o 
   4  12   6        0.01       -0.20      0.41 o 
   5  12   6        0.95        0.89      0.83 o 
   6  12   6        2.72        3.33      0.96 o 
   7  12   6        0.32        1.62      0.94 o 
   8  12   6        1.91        2.60      1.07 o 
  -6  13   6        1.84        1.45      0.39 o 
  -5  13   6        6.52        6.40      0.66 o 
  -3  13   6       26.25       25.66      2.76 o 
  -2  13   6       29.66       31.22      2.95 o 
  -1  13   6        7.35        6.67      0.48 o 
   0  13   6       32.77       32.74      0.72 o 
   1  13   6        0.43       -0.37      0.37 o 
   2  13   6       21.38       20.77      0.77 o 
   3  13   6        2.41        3.02      0.53 o 
   4  13   6        3.92        4.30      0.55 o 
   5  13   6        1.41        1.02      0.67 o 
   6  13   6        0.78        1.05      0.88 o 
   7  13   6        3.19        5.42      1.09 o 
  -5  14   6        0.13        0.04      0.55 o 
  -3  14   6        2.61        4.23      2.04 o 
  -2  14   6        0.56        0.17      1.72 o 
  -1  14   6        7.70        7.15      0.74 o 
   0  14   6        9.29       10.03      0.46 o 
   1  14   6        1.34        0.76      0.40 o 
   2  14   6        0.12       -0.42      0.42 o 
   3  14   6        6.69        6.49      0.61 o 
   4  14   6        0.41       -0.72      0.72 o 
   5  14   6        0.86        0.95      0.85 o 
  -3  15   6        4.36        1.12      1.97 o 
  -2  15   6        0.94       -1.78      1.78 o 
  -1  15   6        1.29        1.77      0.46 o 
   0  15   6        0.76        1.31      0.53 o 
   1  15   6        1.24        1.55      0.42 o 
   2  15   6        9.07        8.67      0.61 o 
   3  15   6        0.88       -0.03      0.64 o 
  -2 -13   7       11.33       12.82      1.27 o 
  -1 -13   7       35.63       38.60      1.72 o 
   0 -13   7       14.88       16.25      0.89 o 
   1 -13   7        4.76        3.69      0.64 o 
   2 -13   7        4.16        2.97      0.53 o 
   3 -13   7        1.17        0.50      0.46 o 
   4 -13   7        0.66        0.54      0.47 o 
  -4 -12   7        3.82        4.03      0.99 o 
  -3 -12   7        0.19       -0.44      0.91 o 
  -2 -12   7        0.22       -0.28      0.60 o 
  -1 -12   7        4.74        5.24      0.76 o 
   0 -12   7        8.23        8.23      0.66 o 
   1 -12   7       10.16        8.89      0.60 o 
   2 -12   7        6.26        8.22      0.56 o 
   3 -12   7        0.70        1.04      0.45 o 
   4 -12   7        1.11        1.06      0.46 o 
   5 -12   7        0.06       -0.38      0.38 o 
   6 -12   7        1.18        1.43      0.64 o 
  -5 -11   7        0.80       -0.48      1.73 o 
  -4 -11   7        1.99        2.87      0.93 o 
  -3 -11   7        1.96        1.56      0.71 o 
  -2 -11   7        7.82        8.51      0.72 o 
  -1 -11   7        0.02       -0.46      0.46 o 
   0 -11   7       18.03       18.91      0.63 o 
   1 -11   7       18.37       16.63      0.97 o 
   2 -11   7        6.41        7.19      0.51 o 
   3 -11   7       19.26       21.92      0.89 o 
   4 -11   7       20.98       22.02      0.72 o 
   5 -11   7        9.58       10.80      0.62 o 
   6 -11   7        3.32        4.15      0.52 o 
   7 -11   7        0.41        0.47      0.55 o 
  -6 -10   7        1.10        3.05      1.34 o 
  -5 -10   7        1.49        1.01      0.86 o 
  -4 -10   7        3.80        3.68      0.77 o 
  -3 -10   7       14.97       13.69      0.96 o 
  -2 -10   7       16.34       16.08      0.82 o 
  -1 -10   7       28.20       27.92      0.81 o 
   0 -10   7       11.60       11.69      0.50 o 
   1 -10   7       21.24       16.92      0.54 o 
   2 -10   7        4.86        4.15      0.36 o 
   3 -10   7        5.64        5.65      0.42 o 
   4 -10   7        2.24        2.19      0.42 o 
   5 -10   7        1.83        1.41      0.43 o 
   6 -10   7        0.23       -0.39      0.42 o 
   7 -10   7        5.31        6.80      0.82 o 
   8 -10   7        6.94        8.49      1.16 o 
  -7  -9   7       14.17       14.35      1.67 o 
  -6  -9   7        0.15       -0.30      1.10 o 
  -5  -9   7        0.60        0.73      0.70 o 
  -4  -9   7        0.91        0.69      0.69 o 
  -3  -9   7       24.11       24.21      0.97 o 
  -2  -9   7        3.33        2.95      0.49 o 
  -1  -9   7       50.35       49.68      0.89 o 
   0  -9   7       41.34       41.35      0.78 o 
   1  -9   7       99.81       98.13      1.41 o 
   2  -9   7       31.70       32.73      0.71 o 
   3  -9   7        6.14        6.01      0.38 o 
   4  -9   7        1.14        1.27      0.33 o 
   5  -9   7        0.02        0.40      0.32 o 
   6  -9   7        7.78        8.93      0.49 o 
   7  -9   7        1.03        0.11      0.54 o 
   8  -9   7        0.20       -0.82      0.82 o 
   9  -9   7        1.34        2.23      1.06 o 
  -8  -8   7        0.81        0.57      1.74 o 
  -7  -8   7        1.07        2.77      1.99 o 
  -6  -8   7        6.15        5.43      0.99 o 
  -5  -8   7        0.83        1.01      0.66 o 
  -4  -8   7        1.34        1.60      0.62 o 
  -3  -8   7        3.20        4.77      0.56 o 
  -2  -8   7        0.02       -0.21      0.37 o 
  -1  -8   7        0.38       -0.23      0.30 o 
   0  -8   7        4.77        3.79      0.35 o 
   1  -8   7        0.01       -0.27      0.27 o 
   2  -8   7       10.39        9.81      0.40 o 
   3  -8   7       10.21       12.04      0.44 o 
   4  -8   7        0.73        1.33      0.31 o 
   5  -8   7        9.18       10.15      0.65 o 
   6  -8   7       85.66       84.91      1.24 o 
   7  -8   7        2.20        3.13      0.49 o 
   8  -8   7        0.97       -0.24      0.61 o 
   9  -8   7        6.62        8.14      0.96 o 
  -8  -7   7        8.16        9.63      2.27 o 
  -7  -7   7       13.77       13.65      1.64 o 
  -6  -7   7       12.40       10.76      1.06 o 
  -5  -7   7       54.74       57.90      1.61 o 
  -4  -7   7       27.22       28.60      1.16 o 
  -3  -7   7       22.39       21.40      0.83 o 
  -2  -7   7       28.48       30.44      0.82 o 
  -1  -7   7        1.47        0.64      0.28 o 
   0  -7   7        0.01       -0.19      0.25 o 
   1  -7   7        0.60        1.06      0.24 o 
   2  -7   7       62.94       55.18      0.80 o 
   3  -7   7       49.92       46.37      0.73 o 
   4  -7   7       56.01       52.53      0.80 o 
   5  -7   7      209.42      229.86      2.28 o 
   6  -7   7        8.57       10.36      0.52 o 
   7  -7   7        0.38       -0.42      0.42 o 
   8  -7   7        2.01        1.88      0.80 o 
   9  -7   7        0.04        0.21      0.75 o 
  10  -7   7        4.36        5.58      1.25 o 
  -9  -6   7        0.06       -1.76      1.76 o 
  -8  -6   7        9.43        8.38      2.07 o 
  -7  -6   7        2.56        0.57      0.91 o 
  -6  -6   7        1.25        1.16      0.68 o 
  -5  -6   7        0.76        1.71      0.76 o 
  -4  -6   7      111.72      110.77      1.86 o 
  -3  -6   7       67.00       69.22      1.25 o 
  -2  -6   7      108.23      110.22      1.30 o 
  -1  -6   7        0.23       -0.25      0.28 o 
   0  -6   7        5.23        5.61      0.30 o 
   1  -6   7       16.75       14.91      0.44 o 
   2  -6   7       17.39       13.72      0.41 o 
   3  -6   7        0.00        0.30      0.24 o 
   4  -6   7       13.23       12.61      0.42 o 
   5  -6   7       16.78       14.84      0.52 o 
   6  -6   7       38.66       38.77      0.92 o 
   7  -6   7       14.24       13.40      0.63 o 
   8  -6   7        4.19        4.62      0.70 o 
   9  -6   7        4.36        3.86      0.90 o 
  10  -6   7        2.73        5.90      1.93 o 
  -9  -5   7        5.99        6.56      1.65 o 
  -8  -5   7        0.19        0.66      1.21 o 
  -7  -5   7       55.45       63.06      2.44 o 
  -6  -5   7        9.55       10.21      0.97 o 
  -5  -5   7       54.29       65.08      1.59 o 
  -4  -5   7        0.37       -0.17      0.45 o 
  -3  -5   7        0.02        0.64      0.37 o 
  -2  -5   7       41.13       40.25      1.36 o 
  -1  -5   7      226.53      210.55      1.85 o 
   0  -5   7       47.16       49.67      0.62 o 
   1  -5   7      100.97      107.96      1.02 o 
   2  -5   7      132.53      123.05      1.18 o 
   3  -5   7       15.95       12.63      0.39 o 
   4  -5   7       74.87       71.46      0.93 o 
   5  -5   7       15.38       14.20      0.48 o 
   6  -5   7        1.85        1.39      0.35 o 
   7  -5   7       10.96        8.20      0.60 o 
   8  -5   7        0.01       -0.56      0.56 o 
   9  -5   7        0.04       -0.61      0.79 o 
  10  -5   7        2.05        2.91      1.56 o 
  11  -5   7        1.06       -0.64      1.19 o 
 -10  -4   7        0.90       -1.39      1.39 o 
  -9  -4   7        2.67        3.11      1.46 o 
  -8  -4   7        3.47        5.13      1.38 o 
  -7  -4   7       24.53       23.96      1.38 o 
  -6  -4   7       72.16       65.68      1.63 o 
  -5  -4   7        7.35        7.30      0.87 o 
  -4  -4   7       87.12       92.00      1.73 o 
  -3  -4   7      191.37      201.59      2.53 o 
  -2  -4   7      309.04      302.25      2.73 o 
  -1  -4   7      322.88      302.59      2.32 o 
   0  -4   7      147.00      146.50      1.21 o 
   1  -4   7      120.26      107.95      0.95 o 
   2  -4   7      226.46      243.19      1.99 o 
   3  -4   7       11.97       11.82      0.34 o 
   4  -4   7      115.79      107.67      1.13 o 
   5  -4   7       93.85       91.87      1.19 o 
   6  -4   7       12.70       14.08      0.52 o 
   7  -4   7        0.77        0.20      0.44 o 
   8  -4   7        5.26        4.50      0.82 o 
   9  -4   7        7.49        6.48      0.99 o 
  10  -4   7        1.35        1.95      1.16 o 
  11  -4   7        0.00        0.07      1.25 o 
 -10  -3   7        0.48        0.98      1.39 o 
  -9  -3   7       34.20       37.03      2.43 o 
  -8  -3   7        5.14        4.98      1.31 o 
  -7  -3   7       69.85       59.89      1.96 o 
  -6  -3   7       19.88       21.83      1.01 o 
  -5  -3   7       16.00       12.20      0.63 o 
  -4  -3   7      155.15      154.47      2.38 o 
  -3  -3   7        6.74        6.69      0.38 o 
  -2  -3   7       94.07       81.82      0.95 o 
  -1  -3   7      326.61      300.45      2.16 o 
   0  -3   7      334.87      352.25      2.45 o 
   1  -3   7      352.94      385.41      2.78 o 
   2  -3   7      126.26      131.61      1.22 o 
   3  -3   7       50.66       54.78      0.72 o 
   4  -3   7        3.37        2.87      0.26 o 
   5  -3   7        4.84        3.42      0.32 o 
   6  -3   7       12.55       12.91      0.48 o 
   7  -3   7      120.49      123.77      2.22 o 
   8  -3   7        0.86        0.81      0.70 o 
   9  -3   7        0.77        0.92      0.82 o 
  10  -3   7        0.31       -0.73      0.91 o 
  11  -3   7        6.13        8.90      2.21 o 
 -10  -2   7        6.43        6.64      1.78 o 
  -9  -2   7        7.66       11.95      1.76 o 
  -8  -2   7        1.94        1.74      1.10 o 
  -7  -2   7       21.96       22.71      1.06 o 
  -6  -2   7      121.45      112.82      1.70 o 
  -5  -2   7        2.31        1.82      0.39 o 
  -4  -2   7       74.19       55.89      1.01 o 
  -3  -2   7        8.48        9.96      0.38 o 
  -2  -2   7       58.54       66.13      0.85 o 
  -1  -2   7       98.35       92.86      0.83 o 
   0  -2   7      535.65      557.33      3.68 o 
   1  -2   7      264.47      242.39      1.75 o 
   2  -2   7       39.18       35.71      0.56 o 
   3  -2   7       16.49       13.93      0.40 o 
   4  -2   7        0.23        2.42      0.46 o 
   5  -2   7      198.69      203.70      1.93 o 
   6  -2   7       38.74       35.45      1.30 o 
   7  -2   7        5.25        5.03      0.58 o 
   8  -2   7       14.22       14.22      1.04 o 
   9  -2   7       27.98       32.45      2.00 o 
  10  -2   7       10.69       12.40      2.87 o 
  11  -2   7        0.01       -0.87      1.13 o 
  12  -2   7        1.68        0.92      1.27 o 
 -10  -1   7        5.42        9.75      2.45 o 
  -9  -1   7        0.21        2.81      1.29 o 
  -8  -1   7        0.69        1.29      0.82 o 
  -7  -1   7       78.73       74.39      1.80 o 
  -6  -1   7       94.66       83.03      1.78 o 
  -5  -1   7      229.13      190.42      3.01 o 
  -4  -1   7      193.77      198.38      2.43 o 
  -3  -1   7      384.42      422.68      4.38 o 
  -2  -1   7       85.93      101.65      1.08 o 
  -1  -1   7        7.15        5.87      0.28 o 
   0  -1   7      410.98      439.47      3.25 o 
   1  -1   7      142.54      183.84      1.53 o 
   2  -1   7      122.01      147.25      1.28 o 
   3  -1   7      249.80      274.67      2.08 o 
   4  -1   7       15.88       17.36      0.45 o 
   5  -1   7        5.60        7.84      0.36 o 
   6  -1   7       12.41       12.96      0.60 o 
   7  -1   7        0.00       -0.50      0.50 o 
   8  -1   7        6.64        6.96      1.02 o 
   9  -1   7        0.17       -0.63      0.80 o 
  10  -1   7        0.88       -0.15      1.01 o 
  11  -1   7       12.24       12.79      1.64 o 
  12  -1   7        0.55        3.25      1.37 o 
 -10   0   7        2.74        4.73      2.07 o 
  -9   0   7        3.42        3.23      1.19 o 
  -8   0   7        3.43        1.57      0.68 o 
  -7   0   7        0.50       -0.02      0.56 o 
  -6   0   7       53.37       43.49      1.30 o 
  -5   0   7       36.87       37.06      1.26 o 
  -4   0   7       96.05      101.61      1.51 o 
  -3   0   7       11.58        7.94      0.34 o 
  -2   0   7       48.31       38.10      0.78 o 
  -1   0   7      224.03      248.36      2.45 o 
   0   0   7      160.21      168.99      1.95 o 
   1   0   7       89.04       92.01      1.09 o 
   2   0   7      807.24      855.49      6.06 o 
   3   0   7       53.34       65.63      0.80 o 
   4   0   7      323.89      331.65      2.50 o 
   5   0   7      369.92      355.65      2.83 o 
   6   0   7      809.43      783.55     10.32 o 
   7   0   7       37.53       40.14      1.30 o 
   8   0   7        3.32        2.58      0.78 o 
   9   0   7       39.11       41.97      1.33 o 
  10   0   7        9.12        9.62      1.19 o 
  11   0   7        0.69        0.87      1.20 o 
  12   0   7        0.01       -1.87      1.87 o 
 -11   1   7        0.00        0.28      2.06 o 
 -10   1   7        1.91        3.52      1.63 o 
  -9   1   7        0.05        0.03      0.81 o 
  -8   1   7        0.56       -0.66      0.66 o 
  -7   1   7        0.84        1.35      0.75 o 
  -6   1   7        0.56       -0.47      0.47 o 
  -5   1   7        2.09        0.07      0.47 o 
  -4   1   7        6.31        4.69      0.32 o 
  -3   1   7       71.59       65.56      0.79 o 
  -2   1   7      105.41      118.64      1.06 o 
  -1   1   7       21.38       25.80      0.50 o 
   0   1   7      881.48      894.41      6.63 o 
   1   1   7       43.62       31.00      0.62 o 
   2   1   7      266.94      332.97      2.93 o 
   3   1   7      924.33      971.32      8.55 o 
   4   1   7      295.57      296.01      2.95 o 
   5   1   7      141.03      144.12      2.36 o 
   6   1   7       30.90       27.17      0.98 o 
   7   1   7        0.77        0.27      0.53 o 
   8   1   7       16.21       16.00      0.87 o 
   9   1   7       10.19        8.35      0.88 o 
  10   1   7        2.13        0.96      0.81 o 
  11   1   7        0.16       -0.35      1.80 o 
  12   1   7        0.01       -1.57      1.75 o 
 -11   2   7        0.21        2.62      2.02 o 
 -10   2   7        0.32       -0.45      0.80 o 
  -9   2   7        8.45        7.76      0.94 o 
  -8   2   7        7.46        5.96      0.79 o 
  -7   2   7        9.95       10.58      0.72 o 
  -6   2   7       28.14       25.76      0.94 o 
  -5   2   7       10.49        9.96      0.52 o 
  -4   2   7      398.12      382.75      3.17 o 
  -3   2   7       56.08       57.16      0.69 o 
  -2   2   7      233.87      249.49      1.97 o 
  -1   2   7      398.17      409.81      2.87 o 
   0   2   7      186.49      197.79      1.49 o 
   1   2   7       33.13       53.57      0.61 o 
   2   2   7      268.08      286.96      2.34 o 
   3   2   7      448.48      477.81      4.41 o 
   4   2   7      115.99      131.49      1.55 o 
   5   2   7      301.78      277.92      3.57 o 
   6   2   7      319.41      299.70      3.82 o 
   7   2   7        2.04        1.24      0.42 o 
   8   2   7       15.03       10.62      0.84 o 
   9   2   7        9.29        8.14      0.85 o 
  10   2   7        0.43        1.32      0.92 o 
  11   2   7        0.01       -0.97      1.18 o 
  12   2   7        0.92        3.41      2.16 o 
 -10   3   7        0.70       -0.10      0.96 o 
  -9   3   7       13.19       14.51      1.08 o 
  -8   3   7        4.87        5.68      0.77 o 
  -7   3   7       14.56       14.27      1.03 o 
  -6   3   7       63.75       65.33      1.54 o 
  -5   3   7       17.36       14.99      0.50 o 
  -4   3   7      255.52      249.05      2.22 o 
  -3   3   7      560.00      592.75      4.29 o 
  -2   3   7      520.48      508.39      3.92 o 
  -1   3   7       67.17       66.01      0.73 o 
   0   3   7        5.17        5.14      0.21 o 
   1   3   7      159.16      180.46      1.45 o 
   2   3   7       27.08       26.90      0.49 o 
   3   3   7       22.41       30.69      0.48 o 
   4   3   7       29.00       31.51      0.64 o 
   5   3   7      451.54      439.77      4.62 o 
   6   3   7       26.45       25.06      0.99 o 
   7   3   7        1.11        0.98      0.48 o 
   8   3   7        0.95        0.26      0.54 o 
   9   3   7       10.90        9.76      1.11 o 
  10   3   7        9.99       10.85      1.30 o 
  11   3   7        0.21       -0.14      1.23 o 
  12   3   7        0.21       -1.40      1.40 o 
 -10   4   7        6.58        9.36      1.24 o 
  -9   4   7        6.79        8.36      1.07 o 
  -8   4   7       18.87       20.74      1.23 o 
  -7   4   7        4.51        6.88      1.08 o 
  -6   4   7        1.98        2.34      0.48 o 
  -5   4   7        3.95        2.57      0.38 o 
  -4   4   7      309.80      296.38      2.54 o 
  -3   4   7       10.76       10.54      0.33 o 
  -2   4   7        4.43        3.44      0.21 o 
  -1   4   7       39.65       37.70      0.50 o 
   0   4   7      332.14      366.03      2.72 o 
   1   4   7       67.16       91.30      0.89 o 
   2   4   7        6.87       13.27      0.37 o 
   3   4   7       24.12       23.46      0.42 o 
   4   4   7       17.61       13.41      0.48 o 
   5   4   7       14.61       11.69      0.70 o 
   6   4   7      174.05      167.97      2.55 o 
   7   4   7        0.00       -0.58      0.58 o 
   8   4   7       18.92       17.16      1.04 o 
   9   4   7        1.33        0.95      0.94 o 
  10   4   7        0.74        0.39      1.22 o 
  11   4   7        0.30        3.38      2.00 o 
 -10   5   7        0.84        1.14      0.97 o 
  -9   5   7        5.96        6.48      1.45 o 
  -8   5   7       15.14       17.53      1.16 o 
  -7   5   7       24.00       26.14      1.08 o 
  -6   5   7        2.53        2.23      0.38 o 
  -5   5   7       50.60       49.39      0.86 o 
  -4   5   7        8.45        9.63      0.40 o 
  -3   5   7       24.98       24.43      0.48 o 
  -2   5   7       30.79       31.34      0.48 o 
  -1   5   7       41.16       42.26      0.51 o 
   0   5   7      369.05      362.63      2.70 o 
   1   5   7      464.59      494.60      3.61 o 
   2   5   7       85.63       81.58      0.90 o 
   3   5   7      114.80      114.47      1.28 o 
   4   5   7        7.43        6.43      0.39 o 
   5   5   7       68.01       67.75      1.23 o 
   6   5   7       10.96        8.60      0.81 o 
   7   5   7        3.84        4.73      0.78 o 
   8   5   7        0.91        0.51      0.67 o 
   9   5   7       18.55       19.14      1.48 o 
  10   5   7        2.24        3.60      1.24 o 
  11   5   7        1.42        3.24      1.48 o 
 -10   6   7        0.99        0.86      0.89 o 
  -9   6   7        1.09        0.49      0.91 o 
  -8   6   7        0.00       -0.59      0.59 o 
  -7   6   7        6.00        6.35      0.61 o 
  -6   6   7       57.73       54.01      1.34 o 
  -5   6   7      120.37      121.97      2.10 o 
  -4   6   7       55.38       52.05      0.88 o 
  -3   6   7       49.34       41.47      0.61 o 
  -2   6   7       27.66       22.96      0.42 o 
  -1   6   7       18.38       17.84      0.33 o 
   0   6   7       21.17       20.71      0.39 o 
   1   6   7        8.19        8.46      0.28 o 
   2   6   7        6.51        6.83      0.29 o 
   3   6   7       26.84       27.34      0.57 o 
   4   6   7        9.71        8.03      0.38 o 
   5   6   7       64.85       69.15      1.31 o 
   6   6   7        3.64        3.71      0.71 o 
   7   6   7       19.38       17.07      1.10 o 
   8   6   7        0.75        0.83      0.72 o 
   9   6   7        9.60        9.49      1.59 o 
  10   6   7        3.45        3.28      1.39 o 
  11   6   7        0.11       -0.05      1.36 o 
 -10   7   7        6.29        6.62      1.26 o 
  -9   7   7        0.04       -0.56      0.74 o 
  -8   7   7        4.11        4.42      1.13 o 
  -7   7   7       17.99       19.69      0.82 o 
  -6   7   7        5.02        5.11      0.45 o 
  -5   7   7        2.30        1.64      0.31 o 
  -4   7   7       86.82       80.08      1.01 o 
  -3   7   7       12.95       17.98      0.47 o 
  -2   7   7       95.31       81.39      0.81 o 
  -1   7   7       74.59       67.23      0.77 o 
   0   7   7       25.46       22.88      0.39 o 
   1   7   7       38.24       37.48      0.59 o 
   2   7   7       68.37       62.58      0.84 o 
   3   7   7        0.29        0.33      0.25 o 
   4   7   7       29.90       28.75      0.65 o 
   5   7   7       10.02        9.47      0.53 o 
   6   7   7        2.29        2.01      0.74 o 
   7   7   7       12.57       14.96      1.13 o 
   8   7   7        3.07        2.75      0.84 o 
   9   7   7        2.39        2.77      0.95 o 
  10   7   7        0.06       -0.05      1.33 o 
  11   7   7        0.74       -1.32      1.41 o 
  -9   8   7        2.88        3.81      0.79 o 
  -8   8   7        3.34        2.18      0.63 o 
  -7   8   7        0.00       -0.06      0.46 o 
  -6   8   7        1.03        1.21      0.39 o 
  -5   8   7        1.01        0.74      0.32 o 
  -4   8   7        0.11        0.20      0.25 o 
  -3   8   7       17.28       11.16      0.37 o 
  -2   8   7        0.10        0.60      0.17 o 
  -1   8   7       17.49       21.38      0.37 o 
   0   8   7       44.46       46.55      0.93 o 
   1   8   7       29.04       30.99      0.62 o 
   2   8   7       12.74       11.90      0.44 o 
   3   8   7      137.87      134.68      1.49 o 
   4   8   7       70.35       73.03      1.09 o 
   5   8   7       24.23       23.00      0.84 o 
   6   8   7       10.66       10.58      0.97 o 
   7   8   7        3.66        2.67      0.84 o 
   8   8   7        6.61        6.23      1.30 o 
   9   8   7       12.46       14.11      1.36 o 
  10   8   7        1.77        0.61      1.40 o 
  -9   9   7        0.91        0.55      1.31 o 
  -8   9   7        2.52        1.75      0.89 o 
  -7   9   7        0.76        0.02      0.41 o 
  -6   9   7       24.95       23.76      0.75 o 
  -5   9   7       12.77       13.28      0.51 o 
  -4   9   7       14.62       13.64      0.82 o 
  -3   9   7       27.27       18.60      0.52 o 
  -2   9   7       41.78       34.72      0.62 o 
  -1   9   7       10.41        9.10      0.31 o 
   0   9   7      106.80      111.68      1.29 o 
   1   9   7       51.83       53.10      0.82 o 
   2   9   7      354.15      343.48      3.29 o 
   3   9   7      114.48      111.52      1.47 o 
   4   9   7       29.40       26.80      0.81 o 
   5   9   7        7.77        7.27      0.73 o 
   6   9   7        0.00       -0.82      0.82 o 
   7   9   7        0.25       -0.13      0.78 o 
   8   9   7        1.01       -0.85      0.85 o 
   9   9   7        0.00       -0.33      0.96 o 
  10   9   7        0.03       -0.11      1.92 o 
  -8  10   7        1.05       -0.39      0.65 o 
  -7  10   7        4.40        4.88      0.55 o 
  -6  10   7        3.61        3.34      0.45 o 
  -5  10   7       51.16       53.16      1.04 o 
  -4  10   7       60.73       56.29      1.05 o 
  -3  10   7        1.55        1.42      0.29 o 
  -2  10   7       23.96       26.54      0.55 o 
  -1  10   7       12.01       13.37      0.44 o 
   0  10   7       18.26       17.96      0.53 o 
   1  10   7       17.78       17.66      0.53 o 
   2  10   7       37.26       35.74      0.81 o 
   3  10   7       23.12       21.66      0.68 o 
   4  10   7       16.05       15.18      0.62 o 
   5  10   7        6.95        7.06      0.73 o 
   6  10   7        8.62        8.72      0.99 o 
   7  10   7        0.08       -0.73      0.88 o 
   8  10   7        0.80       -0.89      0.89 o 
   9  10   7        0.04       -0.93      0.93 o 
  -8  11   7        1.98        2.64      0.62 o 
  -7  11   7        1.28        1.02      0.49 o 
  -6  11   7        5.02        4.91      0.56 o 
  -5  11   7        3.87        3.47      0.49 o 
  -4  11   7        1.18        0.20      0.37 o 
  -3  11   7        7.74        7.56      0.36 o 
  -2  11   7      104.81       99.24      1.75 o 
  -1  11   7       31.13       27.89      0.60 o 
   0  11   7       13.58       12.02      0.75 o 
   1  11   7       60.13       58.68      1.01 o 
   2  11   7        7.10        4.77      0.39 o 
   3  11   7        0.15       -0.34      0.40 o 
   4  11   7        0.04       -0.20      0.39 o 
   5  11   7        0.00       -0.24      0.59 o 
   6  11   7        0.75       -0.48      0.79 o 
   7  11   7        0.04       -0.86      0.86 o 
   8  11   7        0.32       -0.78      0.92 o 
  -7  12   7        4.44        5.29      0.63 o 
  -6  12   7        0.49        0.81      0.48 o 
  -5  12   7        6.56        7.31      0.52 o 
  -4  12   7        1.72        1.80      0.36 o 
  -3  12   7        4.43        3.52      0.32 o 
  -2  12   7        0.36        0.03      0.42 o 
  -1  12   7        8.77        7.94      0.38 o 
   0  12   7       80.78       86.10      1.22 o 
   1  12   7       52.40       55.10      1.01 o 
   2  12   7        1.77        1.56      0.43 o 
   3  12   7        6.37        7.04      0.49 o 
   4  12   7        0.78       -0.09      0.42 o 
   5  12   7        6.20        7.18      0.92 o 
   6  12   7        1.97        1.73      0.89 o 
   7  12   7        2.72        4.04      1.13 o 
   8  12   7        1.16        1.05      1.06 o 
  -6  13   7        2.26        2.22      0.54 o 
  -5  13   7        2.45        3.03      0.44 o 
  -4  13   7        2.40        2.98      0.56 o 
  -3  13   7        0.53        0.59      0.50 o 
  -2  13   7       27.19       27.67      1.17 o 
  -1  13   7        8.85       11.12      0.58 o 
   0  13   7        0.02        0.13      0.35 o 
   1  13   7       17.26       14.26      0.60 o 
   2  13   7        0.00       -0.45      0.70 o 
   3  13   7       14.37       15.53      0.73 o 
   4  13   7        8.65        8.91      0.80 o 
   5  13   7        3.84        4.57      0.74 o 
   6  13   7        3.31        4.02      0.94 o 
   7  13   7        1.43        2.92      1.02 o 
  -5  14   7        0.27        0.37      0.62 o 
  -4  14   7        3.46        3.63      0.46 o 
  -3  14   7       11.27        8.53      0.72 o 
  -2  14   7        6.27        4.54      1.17 o 
  -1  14   7        1.86        2.53      0.70 o 
   0  14   7       12.88       12.93      0.53 o 
   1  14   7       12.80       12.45      0.58 o 
   2  14   7        5.36        5.41      0.54 o 
   3  14   7        0.28        0.24      0.49 o 
   4  14   7        0.00        0.09      0.74 o 
   5  14   7        4.34        3.94      0.94 o 
  -3  15   7        0.12       -1.35      1.57 o 
  -2  15   7        0.42       -0.05      0.41 o 
  -1  15   7        0.45        1.59      0.50 o 
   0  15   7        7.87        9.61      0.48 o 
   1  15   7        0.11        0.27      0.42 o 
   2  15   7        0.83        0.90      0.48 o 
   3  15   7        1.01        0.91      0.54 o 
   0 -13   8        2.23        2.54      0.92 o 
   1 -13   8        4.10        3.40      1.27 o 
   2 -13   8        0.40       -0.03      0.60 o 
  -3 -12   8        0.09       -0.93      0.93 o 
  -2 -12   8        2.34        1.20      0.65 o 
  -1 -12   8        0.57       -0.77      0.77 o 
   0 -12   8        1.22        1.04      0.76 o 
   1 -12   8        1.11        0.90      0.56 o 
   2 -12   8        0.01       -0.02      0.56 o 
   3 -12   8        1.74        0.91      0.55 o 
   4 -12   8        5.09        6.27      0.65 o 
   5 -12   8        6.28        7.28      0.59 o 
  -5 -11   8        0.43       -0.03      1.18 o 
  -4 -11   8        1.65        0.77      1.08 o 
  -3 -11   8        0.22       -0.08      0.69 o 
  -2 -11   8        1.92        2.03      0.61 o 
  -1 -11   8        4.15        3.89      0.75 o 
   0 -11   8       22.24       24.37      0.86 o 
   1 -11   8       25.00       23.88      0.76 o 
   2 -11   8       19.15       20.70      0.75 o 
   3 -11   8       21.38       23.76      0.95 o 
   4 -11   8       12.34       12.38      0.59 o 
   5 -11   8        0.12       -0.41      0.51 o 
   6 -11   8        1.31        1.43      0.67 o 
  -6 -10   8        5.57        6.63      1.47 o 
  -5 -10   8        5.34        6.88      1.37 o 
  -4 -10   8        5.18        3.87      0.95 o 
  -3 -10   8        1.89        2.26      0.73 o 
  -2 -10   8        4.89        4.97      0.66 o 
  -1 -10   8        0.55        0.48      0.53 o 
   0 -10   8        7.01        7.07      0.52 o 
   1 -10   8       12.76       15.67      0.62 o 
   2 -10   8        5.79        4.12      0.42 o 
   3 -10   8        1.39        1.38      0.34 o 
   4 -10   8       17.72       18.05      0.70 o 
   5 -10   8       10.95       11.40      0.64 o 
   6 -10   8        4.16        5.32      0.62 o 
   7 -10   8        0.12        1.11      0.56 o 
   8 -10   8        0.09        0.68      0.97 o 
  -7  -9   8        2.60        5.05      1.57 o 
  -6  -9   8        0.15       -0.23      1.18 o 
  -5  -9   8        7.57        6.95      1.05 o 
  -4  -9   8        8.86        9.81      1.07 o 
  -3  -9   8       44.50       48.66      1.53 o 
  -2  -9   8       32.63       32.50      1.09 o 
  -1  -9   8       50.32       51.78      1.12 o 
   0  -9   8       26.28       26.79      0.73 o 
   1  -9   8       14.25       12.57      0.50 o 
   2  -9   8        0.00        0.05      0.31 o 
   3  -9   8        1.33        0.67      0.35 o 
   4  -9   8        6.49        6.95      0.45 o 
   5  -9   8        0.22       -0.10      0.37 o 
   6  -9   8        6.88        6.35      0.54 o 
   7  -9   8        0.31       -0.17      0.54 o 
   8  -9   8        1.30        1.09      0.92 o 
  -7  -8   8       24.74       29.08      2.63 o 
  -6  -8   8        3.69        2.56      1.07 o 
  -5  -8   8       10.69       10.59      1.10 o 
  -4  -8   8       15.34       15.99      0.96 o 
  -3  -8   8        4.85        5.37      0.92 o 
  -2  -8   8       23.68       22.46      0.88 o 
  -1  -8   8       35.35       36.89      0.93 o 
   0  -8   8       53.35       53.76      0.89 o 
   1  -8   8       21.35       23.83      0.63 o 
   2  -8   8       46.88       46.09      0.78 o 
   3  -8   8        0.16       -0.30      0.30 o 
   4  -8   8       11.63       11.43      0.57 o 
   5  -8   8        5.70        6.31      0.45 o 
   6  -8   8       19.43       20.29      0.73 o 
   7  -8   8        2.36        2.44      0.96 o 
   8  -8   8       10.50       11.91      0.88 o 
   9  -8   8        5.29        6.69      0.96 o 
  -8  -7   8        8.14        7.80      2.30 o 
  -7  -7   8        5.89        8.43      1.61 o 
  -6  -7   8        1.62        0.05      1.31 o 
  -5  -7   8       26.36       26.45      1.37 o 
  -4  -7   8        4.92        3.59      0.67 o 
  -3  -7   8        0.03       -0.50      0.50 o 
  -2  -7   8        0.47        0.20      0.43 o 
  -1  -7   8        0.00        0.22      0.35 o 
   0  -7   8        5.81        5.64      0.36 o 
   1  -7   8        0.01        0.10      0.25 o 
   2  -7   8       53.86       56.50      0.89 o 
   3  -7   8       53.83       54.91      0.84 o 
   4  -7   8       31.75       35.57      0.71 o 
   5  -7   8       17.91       21.67      0.67 o 
   6  -7   8        3.22        5.62      0.47 o 
   7  -7   8        0.26       -0.50      0.50 o 
   8  -7   8        0.47        0.08      0.64 o 
   9  -7   8        0.26       -0.67      1.36 o 
  10  -7   8        1.20       -0.09      2.49 o 
  -8  -6   8        1.45        1.78      1.82 o 
  -7  -6   8        9.15        7.26      2.05 o 
  -6  -6   8        2.23        1.45      0.89 o 
  -5  -6   8       38.73       41.08      1.65 o 
  -4  -6   8        4.91        3.70      0.64 o 
  -3  -6   8       65.52       67.83      1.57 o 
  -2  -6   8      153.72      155.71      1.97 o 
  -1  -6   8        1.67        2.22      0.30 o 
   0  -6   8       37.68       35.66      0.63 o 
   1  -6   8       13.12       14.21      0.80 o 
   2  -6   8       14.46       13.62      0.43 o 
   3  -6   8       34.65       33.02      0.63 o 
   4  -6   8       48.18       49.83      1.12 o 
   5  -6   8      106.51      104.26      1.67 o 
   6  -6   8       91.95       98.17      1.37 o 
   7  -6   8        0.06       -0.07      0.50 o 
   8  -6   8        5.55        7.95      0.82 o 
   9  -6   8        0.66        0.48      0.85 o 
  10  -6   8        0.71        1.23      1.17 o 
  -9  -5   8        0.42        0.14      1.42 o 
  -8  -5   8        9.95        9.07      2.33 o 
  -7  -5   8        0.02       -0.77      0.89 o 
  -6  -5   8        7.66        4.96      0.94 o 
  -5  -5   8       14.94       15.51      0.90 o 
  -4  -5   8        2.20        1.28      0.49 o 
  -3  -5   8      210.36      198.57      2.64 o 
  -2  -5   8      120.79      118.28      1.49 o 
  -1  -5   8      714.81      696.81      4.93 o 
   0  -5   8        3.69        3.20      0.27 o 
   1  -5   8        1.23        0.89      0.21 o 
   2  -5   8      108.77       99.19      1.11 o 
   3  -5   8        2.06        2.29      0.28 o 
   4  -5   8        2.02        2.02      0.30 o 
   5  -5   8       12.87       15.48      0.52 o 
   6  -5   8        0.49        0.11      0.39 o 
   7  -5   8       18.71       20.11      0.94 o 
   8  -5   8        5.38        3.42      0.87 o 
   9  -5   8        1.41        1.00      0.83 o 
  10  -5   8        1.79        2.21      1.20 o 
  11  -5   8        0.01       -0.41      1.14 o 
  -9  -4   8        4.80        6.56      3.27 o 
  -8  -4   8       36.07       40.69      2.45 o 
  -7  -4   8        6.15        6.77      1.67 o 
  -6  -4   8        0.14        0.40      0.79 o 
  -5  -4   8       44.68       51.11      1.39 o 
  -4  -4   8       16.15       15.40      0.77 o 
  -3  -4   8       33.87       35.04      1.03 o 
  -2  -4   8      559.53      578.75      5.07 o 
  -1  -4   8       36.74       29.43      0.75 o 
   0  -4   8       41.78       43.37      0.58 o 
   1  -4   8      410.66      423.53      3.08 o 
   2  -4   8      183.31      189.85      1.67 o 
   3  -4   8       20.29       17.32      0.47 o 
   4  -4   8      205.38      203.65      1.84 o 
   5  -4   8      141.55      139.45      1.52 o 
   6  -4   8        0.12       -0.39      0.39 o 
   7  -4   8        0.13       -0.05      0.55 o 
   8  -4   8        1.29        0.16      1.03 o 
   9  -4   8        0.21       -0.78      0.78 o 
  10  -4   8        2.84        3.96      1.25 o 
  11  -4   8        1.24        1.63      1.24 o 
 -10  -3   8        0.08       -1.37      1.37 o 
  -9  -3   8       15.05       16.07      1.92 o 
  -8  -3   8        0.78        0.32      1.21 o 
  -7  -3   8        0.71        0.68      1.09 o 
  -6  -3   8       34.01       32.41      1.47 o 
  -5  -3   8       16.85       15.51      0.94 o 
  -4  -3   8       26.14       25.00      0.92 o 
  -3  -3   8        0.03        0.00      0.34 o 
  -2  -3   8       58.93       60.46      0.97 o 
  -1  -3   8       72.86       69.65      0.76 o 
   0  -3   8       39.14       38.83      0.50 o 
   1  -3   8      416.24      441.55      3.19 o 
   2  -3   8        9.43        9.79      0.31 o 
   3  -3   8       92.32       95.10      1.60 o 
   4  -3   8       24.95       25.22      0.57 o 
   5  -3   8        4.71        4.38      0.36 o 
   6  -3   8        0.06       -0.41      0.41 o 
   7  -3   8       29.65       32.91      1.17 o 
   8  -3   8        7.39        6.57      0.89 o 
   9  -3   8        4.86        4.85      0.99 o 
  10  -3   8        0.19       -0.52      1.03 o 
  11  -3   8        0.10        0.01      1.26 o 
 -10  -2   8        0.61       -1.29      1.33 o 
  -9  -2   8        4.27        6.43      1.58 o 
  -8  -2   8        6.16        9.29      1.46 o 
  -7  -2   8        1.48        0.65      1.02 o 
  -6  -2   8        1.23        0.14      0.59 o 
  -5  -2   8        4.51        2.74      0.46 o 
  -4  -2   8      317.99      282.16      3.28 o 
  -3  -2   8      193.88      193.07      2.15 o 
  -2  -2   8       70.70       69.98      0.82 o 
  -1  -2   8      275.76      258.79      1.95 o 
   0  -2   8      269.20      287.68      2.27 o 
   1  -2   8      261.81      264.66      1.93 o 
   2  -2   8      389.00      410.77      2.84 o 
   3  -2   8       90.65       94.50      1.02 o 
   4  -2   8      103.62       93.11      1.04 o 
   5  -2   8      329.32      332.49      2.74 o 
   6  -2   8       32.01       29.24      0.96 o 
   7  -2   8       90.50       95.36      1.99 o 
   8  -2   8       12.84       12.88      1.25 o 
   9  -2   8        3.10        6.62      0.98 o 
  10  -2   8        0.17        0.63      0.95 o 
  11  -2   8        0.50       -0.29      1.16 o 
 -10  -1   8       10.74       16.94      2.85 o 
  -9  -1   8        0.23       -1.17      1.17 o 
  -8  -1   8       12.35       14.02      1.48 o 
  -7  -1   8       22.28       22.96      1.27 o 
  -6  -1   8       11.27       13.75      0.99 o 
  -5  -1   8      110.08       91.15      1.68 o 
  -4  -1   8        1.94        1.70      0.38 o 
  -3  -1   8        7.27        7.28      0.38 o 
  -2  -1   8       25.16       19.38      0.54 o 
  -1  -1   8        0.05       -0.04      0.13 o 
   0  -1   8      331.62      363.75      2.93 o 
   1  -1   8     1496.16     1617.61     11.25 o 
   2  -1   8      189.11      199.36      1.59 o 
   3  -1   8       19.92       17.08      0.41 o 
   4  -1   8      192.02      192.08      1.62 o 
   5  -1   8      129.92      127.79      1.57 o 
   6  -1   8        2.46        3.24      0.52 o 
   7  -1   8       64.06       61.47      1.60 o 
   8  -1   8       19.65       21.07      1.05 o 
   9  -1   8       31.97       34.90      1.68 o 
  10  -1   8        7.93        7.37      0.96 o 
  11  -1   8        3.69        5.52      2.92 o 
  12  -1   8        1.81        1.40      2.08 o 
 -10   0   8        0.14        1.44      2.02 o 
  -9   0   8        7.30        8.24      1.33 o 
  -8   0   8        0.16       -0.35      0.83 o 
  -7   0   8       17.63       19.98      1.19 o 
  -6   0   8        6.69        9.72      0.88 o 
  -5   0   8       22.83       23.21      1.13 o 
  -4   0   8       48.21       46.61      1.05 o 
  -3   0   8       57.64       60.49      0.81 o 
  -2   0   8      145.84      149.45      1.60 o 
  -1   0   8       85.49      104.16      1.28 o 
   0   0   8      554.91      625.32      6.24 o 
   1   0   8        4.74       10.89      0.45 o 
   2   0   8       22.31       27.71      0.62 o 
   3   0   8       15.92       12.62      0.38 o 
   4   0   8       40.62       41.72      0.69 o 
   5   0   8     1093.00     1084.20      8.93 o 
   6   0   8        7.66        8.74      0.74 o 
   7   0   8        4.42        4.46      0.66 o 
   8   0   8        1.83        2.00      0.65 o 
   9   0   8        6.48        7.74      1.13 o 
  10   0   8        0.48        0.35      0.95 o 
  11   0   8        1.78        2.65      1.33 o 
  12   0   8        1.24       -0.13      2.07 o 
 -10   1   8        1.06        0.44      1.02 o 
  -9   1   8        2.76        2.68      0.94 o 
  -8   1   8        0.01       -0.36      0.77 o 
  -7   1   8        7.03        8.03      0.80 o 
  -6   1   8        5.13        4.26      0.65 o 
  -5   1   8       52.00       50.13      1.33 o 
  -4   1   8      114.44      101.20      1.31 o 
  -3   1   8      130.10      114.96      1.10 o 
  -2   1   8        7.86        5.78      0.31 o 
  -1   1   8       39.30       60.69      0.76 o 
   0   1   8       38.63       29.74      0.70 o 
   1   1   8       72.66       70.42      0.95 o 
   2   1   8       20.61       20.07      0.54 o 
   3   1   8       31.97       39.55      0.74 o 
   4   1   8       73.00       88.85      1.60 o 
   5   1   8      329.33      324.89      4.09 o 
   6   1   8      277.44      273.23      3.93 o 
   7   1   8        5.71        5.94      0.87 o 
   8   1   8        6.26        6.97      0.78 o 
   9   1   8       14.58       16.08      1.05 o 
  10   1   8        5.60        6.00      0.94 o 
  11   1   8        0.30        0.37      1.68 o 
  12   1   8        0.12       -0.13      2.03 o 
 -10   2   8        1.47        0.69      0.99 o 
  -9   2   8        4.28        4.72      1.80 o 
  -8   2   8        5.60        6.55      0.98 o 
  -7   2   8       21.06       20.81      1.21 o 
  -6   2   8       24.33       22.92      1.02 o 
  -5   2   8        9.83        9.70      0.60 o 
  -4   2   8       49.47       49.43      0.86 o 
  -3   2   8      205.98      219.77      1.77 o 
  -2   2   8      296.09      316.17      2.46 o 
  -1   2   8      218.42      210.74      1.72 o 
   0   2   8        0.42       -0.13      0.13 o 
   1   2   8        0.29        0.32      0.15 o 
   2   2   8        9.85        8.32      0.29 o 
   3   2   8       37.85       38.83      1.11 o 
   4   2   8      124.56      136.94      3.87 o 
   5   2   8      435.79      431.22      5.19 o 
   6   2   8       39.58       38.43      1.09 o 
   7   2   8        0.76        0.79      0.50 o 
   8   2   8       56.02       58.70      2.07 o 
   9   2   8        0.10       -0.51      0.70 o 
  10   2   8        0.03       -0.03      1.31 o 
  11   2   8        0.31       -1.21      1.21 o 
  12   2   8        0.05        0.85      2.08 o 
 -10   3   8        0.13        0.47      1.00 o 
  -9   3   8        2.59        2.96      1.02 o 
  -8   3   8        8.20        8.09      0.99 o 
  -7   3   8       20.42       19.30      1.26 o 
  -6   3   8        2.15        1.77      0.95 o 
  -5   3   8       19.76       20.86      0.71 o 
  -4   3   8        9.27        9.92      0.42 o 
  -3   3   8      442.59      433.81      3.29 o 
  -2   3   8        0.01       -0.05      0.23 o 
  -1   3   8        3.07        9.65      0.29 o 
   0   3   8       18.47       25.65      0.44 o 
   1   3   8      639.81      656.08      4.46 o 
   2   3   8        0.15        0.94      0.19 o 
   3   3   8        8.68       13.05      0.39 o 
   4   3   8       13.19       16.12      0.46 o 
   5   3   8       50.75       49.38      1.55 o 
   6   3   8       60.48       60.36      1.52 o 
   7   3   8       23.55       21.83      0.89 o 
   8   3   8        6.40        4.44      0.89 o 
   9   3   8        9.10        7.61      1.09 o 
  10   3   8        2.61        2.18      1.20 o 
  11   3   8        0.08       -1.10      1.54 o 
 -10   4   8        0.67        1.05      1.04 o 
  -9   4   8        7.83        9.79      1.17 o 
  -8   4   8       14.05       15.90      1.26 o 
  -7   4   8        8.93       11.43      0.95 o 
  -6   4   8        6.38        5.43      0.61 o 
  -5   4   8       62.97       58.77      0.99 o 
  -4   4   8      140.83      136.12      1.35 o 
  -3   4   8       69.02       67.80      0.84 o 
  -2   4   8       21.67       21.75      0.49 o 
  -1   4   8      155.82      157.85      1.36 o 
   0   4   8       19.83       19.15      0.46 o 
   1   4   8      298.13      341.98      3.04 o 
   2   4   8      185.56      202.79      2.06 o 
   3   4   8      205.02      209.83      1.75 o 
   4   4   8       53.10       52.01      0.73 o 
   5   4   8       25.24       24.75      0.94 o 
   6   4   8       73.75       75.86      1.56 o 
   7   4   8        0.61       -0.16      0.83 o 
   8   4   8        0.59        1.10      0.64 o 
   9   4   8        0.32       -0.34      0.89 o 
  10   4   8        8.80        7.67      1.29 o 
  11   4   8        0.62        2.83      1.42 o 
 -10   5   8        3.48        5.77      1.16 o 
  -9   5   8        3.62        4.02      1.00 o 
  -8   5   8        0.38        0.24      0.76 o 
  -7   5   8       34.41       35.25      1.24 o 
  -6   5   8        0.01       -0.23      0.42 o 
  -5   5   8       47.44       45.44      0.86 o 
  -4   5   8      166.49      148.23      1.50 o 
  -3   5   8      179.34      164.34      1.56 o 
  -2   5   8      130.59      117.10      1.12 o 
  -1   5   8      149.78      143.29      1.27 o 
   0   5   8      150.56      167.10      1.43 o 
   1   5   8      742.27      791.21      5.63 o 
   2   5   8       99.77       92.07      1.01 o 
   3   5   8        2.39        4.18      0.24 o 
   4   5   8       26.42       28.74      0.67 o 
   5   5   8        2.19        0.29      0.44 o 
   6   5   8       18.35       19.36      1.03 o 
   7   5   8        0.45        0.05      0.65 o 
   8   5   8        2.38        2.06      0.74 o 
   9   5   8        0.15       -0.23      0.97 o 
  10   5   8        2.58        4.29      1.34 o 
  11   5   8        0.01        0.94      1.43 o 
 -10   6   8        2.56        3.38      1.05 o 
  -9   6   8        0.01        0.38      0.84 o 
  -8   6   8       11.58       11.54      1.05 o 
  -7   6   8       36.60       40.87      1.31 o 
  -6   6   8       45.79       47.52      1.01 o 
  -5   6   8       26.24       26.83      0.69 o 
  -4   6   8        0.79        0.67      0.26 o 
  -3   6   8        0.17        0.02      0.25 o 
  -2   6   8        0.76       -0.20      0.21 o 
  -1   6   8       31.31       31.03      0.50 o 
   0   6   8       16.05       20.07      0.43 o 
   1   6   8       33.18       34.93      0.55 o 
   2   6   8       79.61       82.70      1.33 o 
   3   6   8       36.33       34.41      0.64 o 
   4   6   8        7.10        7.76      0.39 o 
   5   6   8        0.11       -0.39      0.39 o 
   6   6   8        0.04       -0.06      0.59 o 
   7   6   8        0.11       -0.65      0.65 o 
   8   6   8        0.35       -0.73      0.73 o 
   9   6   8        2.20        0.36      0.82 o 
  10   6   8       10.83       12.62      1.96 o 
  11   6   8        0.08       -0.05      1.95 o 
  -9   7   8        0.03       -0.77      0.77 o 
  -8   7   8        8.79        9.85      0.83 o 
  -7   7   8        1.46        1.08      0.53 o 
  -6   7   8       24.24       26.14      0.74 o 
  -5   7   8       14.22       15.17      0.48 o 
  -4   7   8      118.58      113.09      1.22 o 
  -3   7   8      162.33      148.56      1.45 o 
  -2   7   8       87.44       80.47      0.91 o 
  -1   7   8       27.37       22.86      0.47 o 
   0   7   8       42.41       38.96      0.62 o 
   1   7   8        0.01       -0.22      0.22 o 
   2   7   8       40.85       40.24      0.70 o 
   3   7   8       69.59       74.25      1.02 o 
   4   7   8        8.94        9.20      0.44 o 
   5   7   8        0.02        0.34      0.50 o 
   6   7   8        1.68        1.29      0.71 o 
   7   7   8        0.72       -0.58      0.74 o 
   8   7   8        0.04        0.27      1.12 o 
   9   7   8        0.55       -0.13      0.92 o 
  10   7   8        6.22        8.75      3.68 o 
  11   7   8        0.25       -0.64      1.90 o 
  -9   8   8        2.33        1.75      0.83 o 
  -8   8   8        2.93        3.27      0.68 o 
  -7   8   8       13.20       15.25      0.74 o 
  -6   8   8        4.49        4.10      0.40 o 
  -5   8   8        1.27        0.90      0.30 o 
  -4   8   8       59.41       54.93      0.84 o 
  -3   8   8       54.41       52.64      0.87 o 
  -2   8   8        6.49        3.63      0.27 o 
  -1   8   8       78.92       77.10      0.87 o 
   0   8   8        5.14        5.55      0.32 o 
   1   8   8      108.84      104.15      1.16 o 
   2   8   8       31.10       31.83      0.65 o 
   3   8   8       79.79       82.83      1.12 o 
   4   8   8      109.70      106.89      1.37 o 
   5   8   8       89.87       92.21      1.99 o 
   6   8   8       46.77       48.30      1.70 o 
   7   8   8        8.97        9.72      1.05 o 
   8   8   8        2.85        2.37      0.93 o 
   9   8   8        6.16        6.76      1.21 o 
  10   8   8        5.82        6.65      2.22 o 
  -9   9   8        0.00       -0.92      0.92 o 
  -8   9   8        4.09        4.81      0.67 o 
  -7   9   8        0.29       -0.36      0.38 o 
  -6   9   8        1.44        0.43      0.33 o 
  -5   9   8        0.39        0.24      0.30 o 
  -4   9   8        0.02       -0.31      0.31 o 
  -3   9   8        1.19        0.98      0.28 o 
  -2   9   8        4.74        6.20      0.33 o 
  -1   9   8       65.60       69.19      0.80 o 
   0   9   8        2.47        2.83      0.32 o 
   1   9   8        2.18        2.57      0.30 o 
   2   9   8      303.45      312.01      3.46 o 
   3   9   8      109.33      112.56      1.68 o 
   4   9   8       41.01       44.27      0.90 o 
   5   9   8       15.71       12.11      0.83 o 
   6   9   8        1.92        0.68      0.75 o 
   7   9   8        0.32       -0.78      0.78 o 
   8   9   8        2.76        2.52      0.98 o 
   9   9   8        0.13       -0.51      0.93 o 
  10   9   8        0.01       -0.69      1.38 o 
  -8  10   8        0.87        0.72      0.70 o 
  -7  10   8        3.96        3.07      0.54 o 
  -6  10   8        2.20        1.55      0.45 o 
  -5  10   8       25.90       28.71      0.78 o 
  -4  10   8       50.35       44.98      0.94 o 
  -3  10   8       36.49       32.98      0.80 o 
  -2  10   8        3.59        3.25      0.31 o 
  -1  10   8        2.44        2.63      0.29 o 
   0  10   8        0.27        0.03      0.27 o 
   1  10   8      147.07      145.68      1.89 o 
   2  10   8        2.30        3.60      0.36 o 
   3  10   8        7.92        8.70      0.48 o 
   4  10   8       35.12       38.68      1.06 o 
   5  10   8       24.54       26.94      1.13 o 
   6  10   8        7.57        7.98      1.02 o 
   7  10   8        1.16        0.23      0.87 o 
   8  10   8        0.66        0.36      1.07 o 
   9  10   8        0.03       -0.84      0.96 o 
  -7  11   8        0.51        0.57      0.57 o 
  -6  11   8        2.50        3.43      0.50 o 
  -5  11   8        1.62        1.46      0.42 o 
  -4  11   8       32.52       34.96      0.95 o 
  -3  11   8        7.48        9.99      0.41 o 
  -2  11   8       10.72       12.25      0.43 o 
  -1  11   8       68.81       71.94      0.96 o 
   0  11   8        9.90        8.17      0.39 o 
   1  11   8       19.35       18.61      0.60 o 
   2  11   8       27.53       27.24      0.66 o 
   3  11   8        0.87        0.17      0.35 o 
   4  11   8        2.88        3.51      0.48 o 
   5  11   8        1.14        0.33      0.63 o 
   6  11   8        4.01        4.68      1.16 o 
   7  11   8        2.13        1.14      0.91 o 
   8  11   8        0.08       -0.34      0.95 o 
  -7  12   8        3.50        2.77      0.56 o 
  -6  12   8        0.02       -0.44      0.44 o 
  -5  12   8       16.10       18.03      0.66 o 
  -4  12   8        7.05        6.31      0.45 o 
  -3  12   8        1.57        0.69      0.32 o 
  -2  12   8        2.90        2.48      0.30 o 
  -1  12   8       11.21       12.84      0.45 o 
   0  12   8        0.30        0.67      0.32 o 
   1  12   8       50.43       50.32      0.91 o 
   2  12   8       28.43       28.99      0.78 o 
   3  12   8        0.57        0.20      0.37 o 
   4  12   8        7.45        7.36      0.63 o 
   5  12   8        0.40       -0.58      0.61 o 
   6  12   8        0.47        2.23      1.07 o 
   7  12   8        2.02        2.78      1.00 o 
  -6  13   8        0.71        0.49      0.44 o 
  -5  13   8        0.02        0.25      0.40 o 
  -4  13   8        0.01       -0.02      0.32 o 
  -3  13   8        0.73        0.15      0.29 o 
  -2  13   8        0.96        1.25      0.29 o 
  -1  13   8        0.04       -0.11      0.30 o 
   0  13   8       20.15       18.71      0.61 o 
   1  13   8       24.74       25.82      0.74 o 
   2  13   8        1.60        1.15      0.44 o 
   3  13   8        0.05       -0.31      0.43 o 
   4  13   8        8.16       10.38      0.67 o 
   5  13   8        0.18        0.29      0.73 o 
   6  13   8        0.01        0.13      0.85 o 
  -4  14   8        1.86        1.41      0.49 o 
  -3  14   8        4.83        5.93      0.50 o 
  -2  14   8        2.46        1.98      0.42 o 
  -1  14   8        3.99        3.86      0.35 o 
   0  14   8        0.23        0.87      0.40 o 
   1  14   8        1.84        2.04      0.41 o 
   2  14   8        2.52        1.24      0.43 o 
   3  14   8        0.00        0.26      0.49 o 
   4  14   8        0.05       -0.68      0.74 o 
   5  14   8        0.02       -0.76      0.76 o 
  -2  15   8        4.27        4.06      0.48 o 
  -1  15   8        2.15        2.34      0.46 o 
   0  15   8        5.69        7.19      0.47 o 
   1  15   8        5.49        5.99      0.48 o 
   2  15   8        0.05        0.33      0.50 o 
   3  15   8        0.26        0.28      0.52 o 
  -2 -12   9       10.03       10.94      1.24 o 
  -1 -12   9       14.69       18.03      1.11 o 
   0 -12   9       22.72       25.02      1.39 o 
   1 -12   9        0.15       -0.64      0.93 o 
   2 -12   9       11.73       11.89      1.30 o 
   3 -12   9        3.29        2.98      1.01 o 
   4 -12   9        4.70        4.55      0.66 o 
  -4 -11   9        1.76        2.61      1.24 o 
  -3 -11   9        0.28       -1.03      1.03 o 
  -2 -11   9        0.17       -0.26      0.76 o 
  -1 -11   9        3.07        2.80      0.74 o 
   0 -11   9        1.56        1.58      0.59 o 
   1 -11   9       21.14       26.81      1.11 o 
   2 -11   9        3.61        4.03      0.64 o 
   3 -11   9        0.18       -0.27      0.56 o 
   4 -11   9        0.05       -0.20      0.46 o 
   5 -11   9        0.19       -0.15      0.55 o 
   6 -11   9        0.40        0.69      0.67 o 
  -5 -10   9        0.37        1.28      1.19 o 
  -4 -10   9        5.95        6.48      1.07 o 
  -3 -10   9        2.13        1.19      0.85 o 
  -2 -10   9       11.33       14.71      1.00 o 
  -1 -10   9       13.72       13.99      0.82 o 
   0 -10   9       19.55       16.50      0.82 o 
   1 -10   9       22.65       21.85      0.81 o 
   2 -10   9       28.55       30.70      0.89 o 
   3 -10   9       26.93       31.05      0.81 o 
   4 -10   9        9.88       10.79      0.73 o 
   5 -10   9        1.19        0.14      0.54 o 
   6 -10   9        0.00       -0.29      0.68 o 
   7 -10   9        0.01       -0.70      0.87 o 
  -6  -9   9        8.81       11.83      1.67 o 
  -5  -9   9        1.91        1.50      0.96 o 
  -4  -9   9       22.43       23.80      1.65 o 
  -3  -9   9       41.63       50.15      3.12 o 
  -2  -9   9       15.89       15.92      1.00 o 
  -1  -9   9        1.77        1.14      0.53 o 
   0  -9   9        1.26        0.00      0.49 o 
   1  -9   9        2.78        3.04      0.44 o 
   2  -9   9        8.22        7.85      0.44 o 
   3  -9   9       28.40       27.89      0.89 o 
   4  -9   9        7.76        7.23      0.51 o 
   5  -9   9        5.30        4.95      0.56 o 
   6  -9   9        5.03        4.23      0.84 o 
   7  -9   9        2.02        3.11      0.74 o 
   8  -9   9        2.28        2.72      1.04 o 
  -7  -8   9        3.03        2.42      1.40 o 
  -6  -8   9        3.53        2.51      1.39 o 
  -5  -8   9        2.90        2.40      0.94 o 
  -4  -8   9        1.99        0.34      0.84 o 
  -3  -8   9        6.80        6.45      1.13 o 
  -2  -8   9       18.93       20.47      1.00 o 
  -1  -8   9       31.73       34.49      1.05 o 
   0  -8   9      115.61      116.72      1.69 o 
   1  -8   9       79.28       76.52      1.26 o 
   2  -8   9       54.87       52.18      1.25 o 
   3  -8   9        2.41        1.70      0.38 o 
   4  -8   9        2.20        2.28      0.39 o 
   5  -8   9        0.52       -0.22      0.43 o 
   6  -8   9       11.76       12.34      0.78 o 
   7  -8   9        0.01       -0.67      0.67 o 
   8  -8   9        0.16        0.97      0.80 o 
   9  -8   9        3.70        5.87      1.18 o 
  -7  -7   9       13.93       14.11      2.53 o 
  -6  -7   9        2.24        2.25      1.12 o 
  -5  -7   9        1.65        2.14      0.86 o 
  -4  -7   9        0.45        0.13      0.76 o 
  -3  -7   9        0.09       -0.53      0.53 o 
  -2  -7   9       22.00       22.80      1.22 o 
  -1  -7   9       43.81       40.21      1.08 o 
   0  -7   9       45.73       44.26      1.24 o 
   1  -7   9        2.39        1.09      0.30 o 
   2  -7   9       16.95       18.74      0.58 o 
   3  -7   9       53.46       53.89      0.93 o 
   4  -7   9        2.47        2.48      0.38 o 
   5  -7   9        7.43        8.05      0.54 o 
   6  -7   9        0.18        0.31      0.50 o 
   7  -7   9       13.41       15.52      0.93 o 
   8  -7   9        0.03       -0.38      0.66 o 
   9  -7   9        1.26        1.86      1.10 o 
  -8  -6   9        2.68        4.82      1.99 o 
  -7  -6   9       13.16       11.97      2.33 o 
  -6  -6   9        1.54       -0.49      0.85 o 
  -5  -6   9       37.07       30.54      1.55 o 
  -4  -6   9       53.20       55.58      1.85 o 
  -3  -6   9       14.74       14.39      1.21 o 
  -2  -6   9       12.57       12.90      0.85 o 
  -1  -6   9       34.65       36.25      0.82 o 
   0  -6   9        5.59        3.97      0.40 o 
   1  -6   9        1.47        2.06      0.31 o 
   2  -6   9       17.34       16.28      0.54 o 
   3  -6   9        0.76        0.67      0.28 o 
   4  -6   9        0.01       -0.29      0.29 o 
   5  -6   9       57.82       60.03      1.02 o 
   6  -6   9       54.39       62.28      1.36 o 
   7  -6   9        0.03        0.03      0.82 o 
   8  -6   9        0.15       -0.54      0.81 o 
   9  -6   9        0.16       -0.94      1.01 o 
  10  -6   9        0.64       -0.37      1.13 o 
  -9  -5   9        0.00       -1.65      1.71 o 
  -8  -5   9        0.01        0.07      1.31 o 
  -7  -5   9        2.30        3.38      1.33 o 
  -6  -5   9        3.90        4.79      1.65 o 
  -5  -5   9       22.70       20.90      1.41 o 
  -4  -5   9       18.66       19.42      1.01 o 
  -3  -5   9       18.96       19.68      0.79 o 
  -2  -5   9        8.40       10.03      0.55 o 
  -1  -5   9      515.67      520.55      4.36 o 
   0  -5   9      159.81      150.58      1.42 o 
   1  -5   9       34.86       35.22      0.65 o 
   2  -5   9       22.98       22.57      0.55 o 
   3  -5   9        6.76        5.97      0.35 o 
   4  -5   9       29.58       31.57      0.70 o 
   5  -5   9       44.59       50.81      0.97 o 
   6  -5   9        3.86        4.27      0.56 o 
   7  -5   9       11.15       12.03      0.83 o 
   8  -5   9       15.95       20.04      1.26 o 
   9  -5   9        3.76        3.34      0.97 o 
  10  -5   9        0.70        2.89      1.22 o 
  -9  -4   9        0.31       -1.27      1.27 o 
  -8  -4   9       15.27       13.44      2.12 o 
  -7  -4   9       15.59       17.53      1.70 o 
  -6  -4   9        7.41        5.86      0.97 o 
  -5  -4   9       66.91       65.50      1.97 o 
  -4  -4   9       16.36       16.75      1.03 o 
  -3  -4   9        9.98       11.59      0.69 o 
  -2  -4   9       58.24       56.60      1.07 o 
  -1  -4   9       10.56        7.64      0.54 o 
   0  -4   9       14.59       14.35      0.41 o 
   1  -4   9       39.20       40.88      0.60 o 
   2  -4   9       77.56       69.21      0.81 o 
   3  -4   9        0.34        0.24      0.30 o 
   4  -4   9      406.55      407.54      3.45 o 
   5  -4   9        1.57        2.52      0.39 o 
   6  -4   9        9.76       10.40      0.75 o 
   7  -4   9        6.09        6.14      0.83 o 
   8  -4   9        0.16       -0.25      0.75 o 
   9  -4   9        3.90        2.90      0.94 o 
  10  -4   9        1.99        1.71      2.22 o 
  11  -4   9        0.18        0.90      1.27 o 
  -9  -3   9        0.03       -1.31      1.31 o 
  -8  -3   9        9.60       11.79      1.74 o 
  -7  -3   9        4.07        1.98      1.76 o 
  -6  -3   9        2.78        1.00      0.82 o 
  -5  -3   9       17.55       17.03      1.09 o 
  -4  -3   9       21.95       21.80      1.10 o 
  -3  -3   9        5.65        3.30      0.55 o 
  -2  -3   9      119.70      105.83      1.81 o 
  -1  -3   9       43.26       33.98      0.62 o 
   0  -3   9       45.55       41.29      0.72 o 
   1  -3   9       63.38       71.47      0.82 o 
   2  -3   9      218.75      224.30      1.82 o 
   3  -3   9      231.23      237.21      2.05 o 
   4  -3   9      295.18      290.91      2.46 o 
   5  -3   9      407.33      415.44      3.90 o 
   6  -3   9        0.06        0.04      0.50 o 
   7  -3   9        1.03        0.34      0.72 o 
   8  -3   9        4.33        5.54      0.90 o 
   9  -3   9        0.26       -0.49      0.84 o 
  10  -3   9        0.08       -1.05      1.05 o 
  11  -3   9        0.57        2.17      1.35 o 
  -9  -2   9        0.00       -0.11      1.36 o 
  -8  -2   9       14.51       18.86      1.80 o 
  -7  -2   9        3.62        3.68      1.14 o 
  -6  -2   9       20.54       19.37      1.60 o 
  -5  -2   9        0.05       -0.49      0.49 o 
  -4  -2   9       41.99       37.17      1.07 o 
  -3  -2   9       42.69       45.84      1.05 o 
  -2  -2   9       86.80       84.12      1.07 o 
  -1  -2   9       36.12       30.49      0.58 o 
   0  -2   9        0.49        1.32      0.22 o 
   1  -2   9      122.73      117.49      1.06 o 
   2  -2   9        3.91        3.50      0.24 o 
   3  -2   9        9.07        7.94      0.34 o 
   4  -2   9      270.51      269.66      2.30 o 
   5  -2   9       20.28       25.04      0.76 o 
   6  -2   9        8.18        6.20      0.70 o 
   7  -2   9       21.07       20.61      1.14 o 
   8  -2   9        3.59        5.50      1.19 o 
   9  -2   9       15.37       17.35      2.94 o 
  10  -2   9        0.12       -1.04      1.04 o 
  11  -2   9        0.06       -0.04      0.97 o 
 -10  -1   9        1.35        4.37      2.26 o 
  -9  -1   9        2.59        3.54      1.18 o 
  -8  -1   9       21.24       28.24      2.15 o 
  -7  -1   9        1.52        1.46      0.78 o 
  -6  -1   9        0.76        0.18      0.67 o 
  -5  -1   9        0.53       -0.45      0.45 o 
  -4  -1   9       69.38       62.26      1.91 o 
  -3  -1   9       53.69       52.56      1.00 o 
  -2  -1   9       75.20       73.03      1.12 o 
  -1  -1   9      274.72      279.81      2.65 o 
   0  -1   9      192.74      191.40      2.07 o 
   1  -1   9      337.95      330.70      2.61 o 
   2  -1   9      141.67      140.88      1.32 o 
   3  -1   9        3.99        4.59      0.27 o 
   4  -1   9       28.90       25.93      0.59 o 
   5  -1   9      117.51      113.97      1.64 o 
   6  -1   9       73.27       71.35      1.66 o 
   7  -1   9        0.85        1.17      0.62 o 
   8  -1   9       10.22        9.44      0.89 o 
   9  -1   9        0.05        1.09      0.93 o 
  10  -1   9        0.57        0.40      1.12 o 
  11  -1   9        0.60        1.80      1.25 o 
 -10   0   9        6.02       10.09      2.64 o 
  -9   0   9        9.16       12.21      1.64 o 
  -8   0   9        8.00       10.00      0.98 o 
  -7   0   9       14.67       11.69      0.91 o 
  -6   0   9       57.76       52.94      1.49 o 
  -5   0   9       26.01       23.22      1.02 o 
  -4   0   9       52.27       48.31      1.10 o 
  -3   0   9        0.43       -0.35      0.35 o 
  -2   0   9        7.20       10.42      0.41 o 
  -1   0   9       82.76       85.47      1.18 o 
   0   0   9       17.23       26.57      0.71 o 
   1   0   9      106.39      112.60      1.38 o 
   2   0   9       13.75       13.87      0.54 o 
   3   0   9       29.55       25.88      1.29 o 
   4   0   9      195.57      191.08      1.96 o 
   5   0   9       95.80       92.89      1.68 o 
   6   0   9      216.72      197.03      3.05 o 
   7   0   9       20.07       15.16      0.92 o 
   8   0   9       11.03       12.03      0.93 o 
   9   0   9       30.42       34.63      1.57 o 
  10   0   9        7.99       10.83      1.07 o 
  11   0   9        7.09       11.67      2.39 o 
 -10   1   9        1.74        2.32      2.10 o 
  -9   1   9        0.42        0.68      0.94 o 
  -8   1   9        2.14        2.00      0.87 o 
  -7   1   9        0.77        0.26      0.63 o 
  -6   1   9       53.20       50.65      1.48 o 
  -5   1   9       51.72       52.34      1.43 o 
  -4   1   9       97.39       90.63      1.75 o 
  -3   1   9      104.80       90.87      1.57 o 
  -2   1   9        9.83        7.45      0.34 o 
  -1   1   9       17.05       16.15      0.46 o 
   0   1   9       22.74       23.20      0.57 o 
   1   1   9        0.08       -0.20      0.22 o 
   2   1   9       88.36       86.59      1.17 o 
   3   1   9       78.66       80.78      1.27 o 
   4   1   9       73.41       78.89      1.34 o 
   5   1   9      268.76      276.19      3.25 o 
   6   1   9       10.69        8.55      0.63 o 
   7   1   9        0.34        0.41      0.57 o 
   8   1   9        4.68        2.93      0.75 o 
   9   1   9        1.54        0.94      0.69 o 
  10   1   9        6.96        7.24      0.98 o 
  11   1   9        0.03        0.37      1.84 o 
 -10   2   9        0.00       -1.14      1.14 o 
  -9   2   9        7.22       11.76      1.25 o 
  -8   2   9        1.60        0.38      0.95 o 
  -7   2   9        5.65        4.97      0.87 o 
  -6   2   9        0.79        0.94      0.58 o 
  -5   2   9        6.43        6.44      1.02 o 
  -4   2   9       38.77       41.86      0.91 o 
  -3   2   9       39.26       44.14      0.81 o 
  -2   2   9       81.83       85.40      0.98 o 
  -1   2   9       18.80       16.02      0.42 o 
   0   2   9       22.44       17.08      0.35 o 
   1   2   9        9.37        9.06      0.29 o 
   2   2   9        2.12        3.67      0.26 o 
   3   2   9        0.38        0.85      0.28 o 
   4   2   9       27.66       27.17      1.03 o 
   5   2   9       84.99       81.01      1.60 o 
   6   2   9       46.28       44.55      1.17 o 
   7   2   9       41.47       37.23      1.13 o 
   8   2   9        6.62        5.92      0.67 o 
   9   2   9        2.75        3.05      0.98 o 
  10   2   9        2.69        5.50      1.36 o 
  11   2   9        1.53        2.72      1.34 o 
 -10   3   9        1.52        2.75      1.26 o 
  -9   3   9        7.80        9.25      1.18 o 
  -8   3   9        0.33       -0.18      0.80 o 
  -7   3   9        3.83        5.59      1.07 o 
  -6   3   9       15.05       12.10      0.94 o 
  -5   3   9      139.22      126.30      1.75 o 
  -4   3   9        4.82        2.62      0.35 o 
  -3   3   9       66.49       66.02      1.22 o 
  -2   3   9      528.86      524.34      3.92 o 
  -1   3   9      154.95      154.55      1.48 o 
   0   3   9      136.98      122.26      1.08 o 
   1   3   9      118.15      137.35      1.19 o 
   2   3   9       70.48       77.48      0.99 o 
   3   3   9       69.54       71.08      0.83 o 
   4   3   9       16.84       21.16      0.62 o 
   5   3   9       12.62       11.51      0.66 o 
   6   3   9        8.48        9.12      0.76 o 
   7   3   9       18.67       14.87      0.71 o 
   8   3   9       11.55       11.92      1.36 o 
   9   3   9        8.20        7.28      1.16 o 
  10   3   9        1.45        1.26      1.32 o 
  11   3   9        0.08       -0.64      1.22 o 
 -10   4   9        0.17       -0.16      1.16 o 
  -9   4   9        0.49        1.51      1.00 o 
  -8   4   9       14.31       14.01      1.18 o 
  -7   4   9       13.56       14.57      1.08 o 
  -6   4   9       21.65       21.34      1.11 o 
  -5   4   9       64.60       62.64      1.14 o 
  -4   4   9        8.52        8.96      0.46 o 
  -3   4   9      161.89      175.95      1.72 o 
  -2   4   9       58.37       52.86      0.80 o 
  -1   4   9       37.81       43.51      0.62 o 
   0   4   9      174.42      170.30      1.48 o 
   1   4   9       77.26       74.55      0.84 o 
   2   4   9      149.69      144.41      1.41 o 
   3   4   9       22.09       23.87      0.50 o 
   4   4   9      139.24      144.62      1.56 o 
   5   4   9       62.66       62.54      1.20 o 
   6   4   9       28.87       31.66      1.31 o 
   7   4   9        1.68        1.40      0.66 o 
   8   4   9        0.14        0.60      0.66 o 
   9   4   9        2.05        0.87      0.92 o 
  10   4   9        0.24       -0.65      1.21 o 
  11   4   9        0.08       -0.16      1.30 o 
 -10   5   9        1.96        2.31      1.85 o 
  -9   5   9       17.80       19.31      1.40 o 
  -8   5   9        3.21        3.43      0.91 o 
  -7   5   9        2.45        3.07      0.82 o 
  -6   5   9       15.48       15.28      0.86 o 
  -5   5   9        1.39        1.74      0.40 o 
  -4   5   9       21.73       12.66      0.56 o 
  -3   5   9       33.02       29.69      0.67 o 
  -2   5   9      214.58      203.93      1.75 o 
  -1   5   9       39.19       42.82      0.62 o 
   0   5   9       59.17       52.58      0.69 o 
   1   5   9      292.28      276.46      2.22 o 
   2   5   9       13.83       16.12      0.46 o 
   3   5   9        0.20        0.04      0.22 o 
   4   5   9        2.62        2.47      0.38 o 
   5   5   9        0.09       -0.52      0.52 o 
   6   5   9       34.72       37.44      1.42 o 
   7   5   9       20.03       19.80      1.14 o 
   8   5   9        6.75        5.49      0.82 o 
   9   5   9        3.74        3.84      1.53 o 
  10   5   9        0.60        2.21      1.27 o 
  11   5   9        0.38        0.28      1.40 o 
  -9   6   9        0.64        0.18      0.88 o 
  -8   6   9        2.60        1.42      0.82 o 
  -7   6   9        9.17        8.83      0.79 o 
  -6   6   9       23.62       25.78      0.96 o 
  -5   6   9        0.05       -0.02      0.31 o 
  -4   6   9       24.65       23.35      0.70 o 
  -3   6   9      184.86      165.76      1.71 o 
  -2   6   9       24.65       25.11      0.54 o 
  -1   6   9      111.06      104.71      1.11 o 
   0   6   9      562.24      556.68      4.10 o 
   1   6   9      167.60      170.90      1.53 o 
   2   6   9       16.29       16.18      0.45 o 
   3   6   9       29.14       27.89      0.54 o 
   4   6   9        4.79        3.49      0.40 o 
   5   6   9        0.44       -0.47      0.47 o 
   6   6   9        3.35        3.46      0.71 o 
   7   6   9       11.59       12.23      0.99 o 
   8   6   9        6.01        5.18      0.86 o 
   9   6   9        1.26       -0.06      1.42 o 
  10   6   9        3.20        3.02      1.36 o 
  11   6   9        1.26        2.09      2.20 o 
  -9   7   9        0.46       -0.03      0.87 o 
  -8   7   9        2.22        1.94      0.83 o 
  -7   7   9        4.47        6.59      0.73 o 
  -6   7   9       46.88       50.29      0.99 o 
  -5   7   9       55.85       59.23      0.93 o 
  -4   7   9        5.07        8.08      0.41 o 
  -3   7   9        0.73        0.26      0.29 o 
  -2   7   9       23.70       20.67      0.51 o 
  -1   7   9       61.21       60.71      0.80 o 
   0   7   9       70.97       61.83      1.18 o 
   1   7   9       68.17       66.69      0.92 o 
   2   7   9        4.85        2.70      0.32 o 
   3   7   9       92.66       92.69      1.19 o 
   4   7   9        0.00       -0.36      0.36 o 
   5   7   9        8.65       11.32      0.87 o 
   6   7   9        5.51        6.57      0.90 o 
   7   7   9        0.85       -0.17      0.77 o 
   8   7   9        0.21        0.23      0.82 o 
   9   7   9        0.02       -0.92      0.92 o 
  10   7   9        4.32        4.61      1.67 o 
  -9   8   9        1.50        0.94      0.72 o 
  -8   8   9        0.04       -0.64      0.64 o 
  -7   8   9        0.02        0.42      0.53 o 
  -6   8   9        1.84        1.83      0.42 o 
  -5   8   9        6.23        6.63      0.44 o 
  -4   8   9        0.49        0.89      0.30 o 
  -3   8   9      175.73      162.91      1.60 o 
  -2   8   9       42.64       38.90      0.65 o 
  -1   8   9       40.70       31.55      0.66 o 
   0   8   9      328.38      301.72      2.77 o 
   1   8   9       58.14       50.00      0.81 o 
   2   8   9        1.79        0.61      0.30 o 
   3   8   9        5.14        6.14      0.40 o 
   4   8   9        1.91        1.93      0.46 o 
   5   8   9       11.93       13.16      0.85 o 
   6   8   9        7.53        7.93      0.96 o 
   7   8   9        3.42        3.21      0.91 o 
   8   8   9        0.43        0.05      0.85 o 
   9   8   9        0.18        0.30      0.96 o 
  10   8   9        1.75        2.76      1.48 o 
  -8   9   9        0.86       -0.15      0.55 o 
  -7   9   9        0.54       -0.17      0.52 o 
  -6   9   9        0.00       -0.35      0.36 o 
  -5   9   9        0.17        0.23      0.33 o 
  -4   9   9       19.35       18.81      0.77 o 
  -3   9   9       51.78       48.56      0.74 o 
  -2   9   9        2.43        0.16      0.25 o 
  -1   9   9       25.81       30.81      0.57 o 
   0   9   9      106.11      107.23      1.20 o 
   1   9   9       30.46       30.16      0.64 o 
   2   9   9        7.88        7.63      0.42 o 
   3   9   9       15.37       15.26      0.55 o 
   4   9   9       60.79       60.10      1.26 o 
   5   9   9        2.16        1.85      0.64 o 
   6   9   9        0.09       -0.72      0.72 o 
   7   9   9        6.66        7.43      1.05 o 
   8   9   9        0.24       -0.84      0.84 o 
   9   9   9        0.08       -0.19      0.97 o 
  -8  10   9        1.22        1.90      0.96 o 
  -7  10   9        6.98        8.74      0.69 o 
  -6  10   9        0.89        0.81      0.43 o 
  -5  10   9       13.42       14.31      0.60 o 
  -4  10   9        8.45       10.14      0.50 o 
  -3  10   9        1.05        0.91      0.33 o 
  -2  10   9        5.35        4.84      0.35 o 
  -1  10   9       21.58       22.14      0.58 o 
   0  10   9        6.29        4.87      0.33 o 
   1  10   9       21.60       19.81      0.56 o 
   2  10   9        1.78        2.16      0.34 o 
   3  10   9       28.32       28.08      0.82 o 
   4  10   9        0.07       -0.45      0.45 o 
   5  10   9        5.44        6.38      0.73 o 
   6  10   9        1.60        2.18      0.85 o 
   7  10   9        0.84        1.18      0.87 o 
   8  10   9        1.75        1.33      1.00 o 
   9  10   9        2.69        2.37      1.11 o 
  -7  11   9        0.49        0.56      0.59 o 
  -6  11   9        2.53        2.82      0.78 o 
  -5  11   9        1.36        0.72      0.42 o 
  -4  11   9       39.25       43.53      0.89 o 
  -3  11   9       36.42       33.91      0.74 o 
  -2  11   9       15.88       16.37      0.53 o 
  -1  11   9        6.78        7.67      0.40 o 
   0  11   9        0.04       -0.05      0.30 o 
   1  11   9       24.66       23.77      0.68 o 
   2  11   9       21.46       21.40      0.76 o 
   3  11   9        0.20        0.25      0.35 o 
   4  11   9       12.51       12.69      0.71 o 
   5  11   9       14.01       15.13      0.99 o 
   6  11   9        6.11        5.75      0.99 o 
   7  11   9        4.08        4.90      1.03 o 
   8  11   9        0.24        0.10      1.25 o 
  -6  12   9        1.56        0.78      0.50 o 
  -5  12   9        0.51        0.58      0.44 o 
  -4  12   9        4.96        4.87      0.48 o 
  -3  12   9        0.83        0.33      0.35 o 
  -2  12   9        0.12        0.20      0.35 o 
  -1  12   9        9.10        9.10      0.43 o 
   0  12   9        1.37        0.71      0.34 o 
   1  12   9       18.83       21.54      0.68 o 
   2  12   9        7.87        9.07      0.45 o 
   3  12   9        4.28        3.99      0.45 o 
   4  12   9        1.78        2.21      0.56 o 
   5  12   9        0.18       -0.23      0.62 o 
   6  12   9        3.40        3.23      0.90 o 
   7  12   9        0.10        1.52      0.97 o 
  -5  13   9        4.18        5.05      0.51 o 
  -4  13   9        0.32        0.13      0.37 o 
  -3  13   9        7.97        6.88      0.43 o 
  -2  13   9        5.44        5.52      0.39 o 
  -1  13   9        2.16        2.94      0.37 o 
   0  13   9       23.33       28.45      0.72 o 
   1  13   9       21.86       24.72      0.75 o 
   2  13   9       28.40       29.60      0.84 o 
   3  13   9        1.39        1.09      0.51 o 
   4  13   9        0.89        0.82      0.61 o 
   5  13   9        0.30       -0.38      0.65 o 
   6  13   9        0.02        0.89      0.87 o 
  -4  14   9        2.77        1.95      0.43 o 
  -3  14   9        0.48        0.02      0.32 o 
  -2  14   9        0.35        0.36      0.32 o 
  -1  14   9        0.04       -0.31      0.31 o 
   0  14   9        0.31       -0.01      0.35 o 
   1  14   9        2.35        2.34      0.42 o 
   2  14   9        2.25        1.49      0.46 o 
   3  14   9        0.64        0.48      0.64 o 
   4  14   9        0.77       -0.31      0.77 o 
   5  14   9        0.80        1.01      1.53 o 
  -2  15   9        6.38        7.00      0.77 o 
  -1  15   9        1.18        1.37      0.34 o 
   0  15   9        1.91        1.84      0.38 o 
   1  15   9        1.37        1.06      0.42 o 
   2  15   9        0.03        0.44      0.50 o 
   3  15   9        0.20        0.61      0.53 o 
   0 -12  10        8.26        8.78      1.31 o 
   1 -12  10        3.19        2.56      2.05 o 
   2 -12  10        0.20       -0.91      0.91 o 
   3 -12  10        0.08       -1.08      1.08 o 
  -3 -11  10        3.11        1.51      1.11 o 
  -2 -11  10        5.55        6.86      2.91 o 
  -1 -11  10        0.63        1.39      0.86 o 
   0 -11  10        0.06       -0.59      0.59 o 
   1 -11  10        0.86        0.14      0.61 o 
   2 -11  10        2.71        3.60      0.94 o 
   3 -11  10        5.46        6.48      1.08 o 
   4 -11  10        8.12        9.64      2.01 o 
   5 -11  10        6.22        7.23      1.32 o 
  -4 -10  10        3.68        4.06      1.07 o 
  -3 -10  10        0.73        0.18      0.88 o 
  -2 -10  10        0.59        0.07      0.76 o 
  -1 -10  10        0.03       -0.22      0.78 o 
   0 -10  10        0.04       -0.51      0.51 o 
   1 -10  10       23.21       25.15      1.12 o 
   2 -10  10       12.27       13.28      0.85 o 
   3 -10  10        1.65        1.47      0.55 o 
   4 -10  10        1.05        2.19      0.66 o 
   5 -10  10        0.99        0.81      0.93 o 
   6 -10  10        0.99        1.32      0.94 o 
   7 -10  10        0.07       -0.35      0.96 o 
  -5  -9  10        6.58        9.35      1.23 o 
  -4  -9  10        2.54        3.55      0.98 o 
  -3  -9  10        2.97        2.34      0.89 o 
  -2  -9  10        1.07        0.66      0.83 o 
  -1  -9  10        3.88        4.44      0.86 o 
   0  -9  10        7.30        6.14      0.86 o 
   1  -9  10       18.99       16.63      0.89 o 
   2  -9  10        6.80        8.81      0.67 o 
   3  -9  10       96.00      104.79      3.51 o 
   4  -9  10       50.27       56.36      1.33 o 
   5  -9  10        7.10        8.73      1.08 o 
   6  -9  10        0.78       -0.58      0.67 o 
   7  -9  10        0.19       -0.62      0.67 o 
   8  -9  10        2.62        2.85      1.08 o 
  -6  -8  10        0.63       -0.22      1.03 o 
  -5  -8  10        0.03        0.11      0.89 o 
  -4  -8  10       25.80       28.02      2.09 o 
  -3  -8  10       17.20       19.83      1.28 o 
  -2  -8  10       14.74       17.71      1.23 o 
  -1  -8  10        2.34        2.06      0.80 o 
   0  -8  10        0.39        0.84      0.49 o 
   1  -8  10        1.50        1.37      0.51 o 
   2  -8  10        6.53        6.05      0.59 o 
   3  -8  10        1.81        2.23      0.52 o 
   4  -8  10        0.71        1.78      0.56 o 
   5  -8  10        0.11       -0.63      0.63 o 
   6  -8  10        3.32        4.80      0.82 o 
   7  -8  10        0.42       -0.28      0.70 o 
   8  -8  10       10.74       14.56      2.51 o 
  -7  -7  10        0.13       -0.63      1.23 o 
  -6  -7  10        2.57        1.43      0.98 o 
  -5  -7  10        0.06       -0.81      0.81 o 
  -4  -7  10       16.60       13.05      0.99 o 
  -3  -7  10        9.79        6.50      0.93 o 
  -2  -7  10       37.14       37.01      1.51 o 
  -1  -7  10       20.35       23.83      1.05 o 
   0  -7  10       62.29       69.21      1.42 o 
   1  -7  10       66.44       66.54      1.35 o 
   2  -7  10        8.31        6.37      0.57 o 
   3  -7  10       32.78       33.58      0.99 o 
   4  -7  10       39.93       43.18      1.12 o 
   5  -7  10        1.54        0.12      0.55 o 
   6  -7  10       14.73       14.79      1.02 o 
   7  -7  10       18.03       19.39      1.16 o 
   8  -7  10        0.75        2.69      1.14 o 
   9  -7  10        1.88        4.14      1.21 o 
  -8  -6  10        0.29        0.07      1.91 o 
  -7  -6  10        1.94       -0.21      1.25 o 
  -6  -6  10        2.21        1.45      0.95 o 
  -5  -6  10        0.75       -0.26      0.77 o 
  -4  -6  10       36.30       38.80      1.46 o 
  -3  -6  10        5.35        2.43      0.67 o 
  -2  -6  10       11.65       11.69      0.89 o 
  -1  -6  10        4.01        4.30      0.61 o 
   0  -6  10      147.24      143.44      2.11 o 
   1  -6  10        1.33        1.11      0.43 o 
   2  -6  10        1.60        2.04      0.45 o 
   3  -6  10      113.32      116.83      2.42 o 
   4  -6  10        2.54        2.30      0.51 o 
   5  -6  10       25.89       25.07      0.84 o 
   6  -6  10       12.22       14.72      0.90 o 
   7  -6  10        2.85        1.58      0.68 o 
   8  -6  10       15.46       15.33      1.24 o 
   9  -6  10        0.75       -0.76      1.08 o 
  10  -6  10        0.69        0.06      2.94 o 
  -8  -5  10        1.60        2.42      1.85 o 
  -7  -5  10        6.96        6.65      2.13 o 
  -6  -5  10       10.27       11.83      1.22 o 
  -5  -5  10        0.01       -0.35      0.68 o 
  -4  -5  10       66.56       66.32      1.82 o 
  -3  -5  10       88.89       88.04      1.71 o 
  -2  -5  10       33.75       32.63      1.04 o 
  -1  -5  10       48.83       49.41      1.36 o 
   0  -5  10       17.10       17.08      0.65 o 
   1  -5  10        2.29        2.77      0.47 o 
   2  -5  10        0.67       -0.40      0.40 o 
   3  -5  10        1.50        1.69      0.34 o 
   4  -5  10       31.47       30.96      0.86 o 
   5  -5  10        4.11        4.67      0.50 o 
   6  -5  10       26.28       25.32      1.30 o 
   7  -5  10        0.15       -0.30      0.76 o 
   8  -5  10        0.08        0.72      0.88 o 
   9  -5  10        0.31       -0.70      0.89 o 
  10  -5  10        0.05       -0.80      1.13 o 
  -8  -4  10        3.82        3.10      1.37 o 
  -7  -4  10        0.33       -0.54      1.19 o 
  -6  -4  10       11.40       14.17      1.55 o 
  -5  -4  10       11.93       12.96      1.12 o 
  -4  -4  10        2.08        1.15      0.62 o 
  -3  -4  10        1.03       -0.05      0.52 o 
  -2  -4  10       54.98       58.72      1.31 o 
  -1  -4  10       58.17       63.78      1.22 o 
   0  -4  10      246.63      236.16      2.41 o 
   1  -4  10        1.20        0.05      0.46 o 
   2  -4  10       33.34       29.17      0.58 o 
   3  -4  10        1.22        0.83      0.30 o 
   4  -4  10       71.87       67.00      1.54 o 
   5  -4  10      137.52      134.62      2.24 o 
   6  -4  10       33.53       34.62      1.23 o 
   7  -4  10       11.40       13.45      1.04 o 
   8  -4  10       41.56       52.40      1.99 o 
   9  -4  10        1.40        1.54      0.91 o 
  10  -4  10        0.03        0.21      1.14 o 
  -9  -3  10        0.01       -1.33      1.33 o 
  -8  -3  10        4.48        4.03      1.24 o 
  -7  -3  10       52.11       59.71      2.73 o 
  -6  -3  10       41.37       39.58      1.74 o 
  -5  -3  10        8.02        8.05      0.81 o 
  -4  -3  10        4.04        4.09      0.66 o 
  -3  -3  10        4.76        3.33      0.58 o 
  -2  -3  10        1.84        0.63      0.48 o 
  -1  -3  10       40.53       40.62      1.03 o 
   0  -3  10      134.54      133.56      1.57 o 
   1  -3  10       37.41       32.02      0.65 o 
   2  -3  10      102.64       94.64      1.08 o 
   3  -3  10      104.18      108.89      1.48 o 
   4  -3  10       58.75       56.97      1.06 o 
   5  -3  10        6.66        7.19      0.54 o 
   6  -3  10       10.88       11.61      0.94 o 
   7  -3  10        9.11       10.19      0.97 o 
   8  -3  10        0.42        0.27      0.78 o 
   9  -3  10        0.03       -0.27      0.87 o 
  10  -3  10        0.92        2.84      1.33 o 
  11  -3  10        0.90        0.95      1.27 o 
  -9  -2  10        2.99        2.28      1.20 o 
  -8  -2  10       12.26       12.93      1.44 o 
  -7  -2  10        3.04        3.90      0.99 o 
  -6  -2  10        5.34        3.09      0.89 o 
  -5  -2  10       17.37       17.81      0.98 o 
  -4  -2  10       83.61       80.42      1.54 o 
  -3  -2  10        0.04        0.40      0.40 o 
  -2  -2  10       18.78       12.03      0.63 o 
  -1  -2  10        9.21        7.23      0.41 o 
   0  -2  10       51.04       49.76      0.85 o 
   1  -2  10       26.00       23.60      0.54 o 
   2  -2  10       26.19       26.81      0.61 o 
   3  -2  10        9.36        6.09      0.40 o 
   4  -2  10      124.89      122.59      1.55 o 
   5  -2  10      165.22      156.06      2.32 o 
   6  -2  10       19.97       18.46      0.91 o 
   7  -2  10        0.00        0.12      0.68 o 
   8  -2  10       10.78       12.63      1.35 o 
   9  -2  10        0.06       -0.54      0.89 o 
  10  -2  10        0.24       -0.06      1.12 o 
  11  -2  10        0.50       -0.21      2.53 o 
  -9  -1  10       12.33       11.74      1.79 o 
  -8  -1  10        0.59       -0.23      1.02 o 
  -7  -1  10        0.49        0.52      0.89 o 
  -6  -1  10        1.19        0.94      0.66 o 
  -5  -1  10        1.16        0.05      0.55 o 
  -4  -1  10       43.27       38.51      1.20 o 
  -3  -1  10      270.22      237.57      2.95 o 
  -2  -1  10      248.18      236.32      2.62 o 
  -1  -1  10      190.49      185.80      1.98 o 
   0  -1  10        0.66        0.10      0.29 o 
   1  -1  10       49.74       48.57      0.77 o 
   2  -1  10       91.74       96.33      1.43 o 
   3  -1  10        0.19       -0.18      0.26 o 
   4  -1  10        2.26        1.83      0.40 o 
   5  -1  10      116.19      113.57      1.87 o 
   6  -1  10       27.71       29.69      1.17 o 
   7  -1  10       38.27       41.75      1.41 o 
   8  -1  10        6.33        6.47      0.99 o 
   9  -1  10        5.10        3.01      0.97 o 
  10  -1  10        1.77       -0.53      1.11 o 
  11  -1  10        0.29       -0.93      0.93 o 
  -9   0  10       13.61       11.02      3.67 o 
  -8   0  10       17.97       19.71      1.46 o 
  -7   0  10       16.58       19.60      1.12 o 
  -6   0  10       12.65       12.08      0.90 o 
  -5   0  10        2.29        2.46      0.60 o 
  -4   0  10       10.68        6.05      0.57 o 
  -3   0  10       20.07       19.02      0.74 o 
  -2   0  10       14.71       15.48      0.62 o 
  -1   0  10      149.65      156.50      1.74 o 
   0   0  10      182.02      179.66      2.59 o 
   1   0  10      555.33      539.58      4.70 o 
   2   0  10       56.61       53.82      0.86 o 
   3   0  10        0.85        0.85      0.31 o 
   4   0  10        0.44       -0.04      0.35 o 
   5   0  10       10.24        9.72      0.53 o 
   6   0  10        0.13        0.28      0.55 o 
   7   0  10        0.37        1.15      0.65 o 
   8   0  10        9.42        7.12      0.87 o 
   9   0  10        5.37        4.80      0.86 o 
  10   0  10        0.35        0.33      1.43 o 
  11   0  10        0.38        0.19      1.87 o 
  -9   1  10        0.06       -0.54      2.08 o 
  -8   1  10        7.14        8.34      1.41 o 
  -7   1  10        2.03        3.23      0.72 o 
  -6   1  10        8.81       10.29      0.84 o 
  -5   1  10        2.03        0.09      0.54 o 
  -4   1  10       15.57       16.97      0.85 o 
  -3   1  10       28.52       27.67      0.86 o 
  -2   1  10        1.13        1.14      0.39 o 
  -1   1  10       23.51       26.20      0.68 o 
   0   1  10        0.06        0.23      0.27 o 
   1   1  10       16.64       15.71      0.52 o 
   2   1  10      114.21      117.75      1.51 o 
   3   1  10      199.47      188.22      2.34 o 
   4   1  10        3.09        3.55      0.43 o 
   5   1  10      110.12      113.25      1.92 o 
   6   1  10        4.77        4.16      0.77 o 
   7   1  10       35.40       35.06      1.35 o 
   8   1  10        5.13        4.88      0.80 o 
   9   1  10        3.57        1.45      0.79 o 
  10   1  10        0.62        1.25      1.96 o 
  11   1  10        0.07        0.90      2.01 o 
 -10   2  10        0.11        2.00      2.06 o 
  -9   2  10        0.50        0.47      0.97 o 
  -8   2  10        0.96       -0.68      0.86 o 
  -7   2  10        0.00       -0.74      0.74 o 
  -6   2  10        4.81        3.09      0.66 o 
  -5   2  10       60.47       52.89      1.41 o 
  -4   2  10      291.52      260.00      3.62 o 
  -3   2  10      124.44      112.12      2.65 o 
  -2   2  10      376.63      372.97      3.82 o 
  -1   2  10       35.16       32.43      0.59 o 
   0   2  10        8.11        9.10      0.33 o 
   1   2  10        0.10        1.08      0.33 o 
   2   2  10       11.17        8.62      0.38 o 
   3   2  10        1.10        1.07      0.34 o 
   4   2  10        2.35        3.73      0.97 o 
   5   2  10      140.14      134.89      1.92 o 
   6   2  10       26.80       28.34      1.06 o 
   7   2  10        0.45        0.19      0.61 o 
   8   2  10        0.90        0.20      0.71 o 
   9   2  10        1.30        0.40      0.93 o 
  10   2  10        2.26       -0.86      1.11 o 
  11   2  10        0.00        0.92      1.98 o 
  -9   3  10        0.40       -0.93      0.93 o 
  -8   3  10       14.93       19.92      1.38 o 
  -7   3  10        1.93        2.83      0.88 o 
  -6   3  10        3.69        2.52      0.76 o 
  -5   3  10       11.10        8.62      0.72 o 
  -4   3  10       56.82       57.94      1.26 o 
  -3   3  10       94.48       77.78      1.37 o 
  -2   3  10      421.90      409.23      3.81 o 
  -1   3  10      161.65      152.27      1.59 o 
   0   3  10        2.19        3.47      0.22 o 
   1   3  10       22.10       20.50      0.53 o 
   2   3  10        7.96        7.75      0.31 o 
   3   3  10        3.00        3.53      0.31 o 
   4   3  10        2.83        2.96      0.40 o 
   5   3  10       11.64       13.86      0.72 o 
   6   3  10       11.65       12.67      0.80 o 
   7   3  10        9.84       10.93      0.87 o 
   8   3  10        1.50        0.21      0.82 o 
   9   3  10       15.30       14.50      1.80 o 
  10   3  10        1.19        1.45      1.47 o 
  11   3  10        0.00       -0.35      1.24 o 
  -9   4  10       10.75       14.15      1.31 o 
  -8   4  10       21.53       23.51      1.44 o 
  -7   4  10       10.27       10.98      1.07 o 
  -6   4  10       29.32       30.89      1.74 o 
  -5   4  10       23.77       22.29      0.85 o 
  -4   4  10      197.69      174.53      2.29 o 
  -3   4  10      135.06      131.25      1.51 o 
  -2   4  10      231.29      221.57      2.56 o 
  -1   4  10      251.69      234.27      1.98 o 
   0   4  10        2.13        2.27      0.25 o 
   1   4  10      222.80      216.39      1.84 o 
   2   4  10      100.27       99.69      1.01 o 
   3   4  10       17.59       19.44      0.54 o 
   4   4  10       13.14       12.47      0.63 o 
   5   4  10        0.21        0.87      0.58 o 
   6   4  10       13.62       12.76      0.93 o 
   7   4  10        0.82        0.84      0.67 o 
   8   4  10        0.52       -0.80      0.80 o 
   9   4  10        0.71       -0.26      1.21 o 
  10   4  10        1.30        1.76      1.33 o 
  11   4  10        0.41        0.67      1.39 o 
  -9   5  10        1.13        0.51      0.99 o 
  -8   5  10        3.61        3.01      0.98 o 
  -7   5  10        3.23        3.06      0.86 o 
  -6   5  10        2.35        1.52      0.75 o 
  -5   5  10       21.97       20.45      0.80 o 
  -4   5  10       37.81       36.85      0.81 o 
  -3   5  10      212.57      193.69      1.99 o 
  -2   5  10        6.45        7.77      0.39 o 
  -1   5  10        0.36       -0.23      0.23 o 
   0   5  10      462.33      451.12      3.42 o 
   1   5  10      126.11      118.13      1.20 o 
   2   5  10       77.51       76.41      0.97 o 
   3   5  10      164.61      162.45      1.76 o 
   4   5  10       73.25       66.73      1.29 o 
   5   5  10       16.70       16.33      0.97 o 
   6   5  10       20.55       21.76      1.13 o 
   7   5  10        4.69        6.98      0.88 o 
   8   5  10        0.36       -0.61      1.00 o 
   9   5  10        2.45       -0.12      1.03 o 
  10   5  10        0.35        0.67      1.26 o 
  11   5  10        0.47        1.18      1.35 o 
  -9   6  10        4.20        6.24      1.10 o 
  -8   6  10        3.82        3.26      0.93 o 
  -7   6  10        0.09        0.59      0.77 o 
  -6   6  10        5.78        4.87      0.61 o 
  -5   6  10       31.72       30.67      0.90 o 
  -4   6  10        6.05        7.55      0.44 o 
  -3   6  10        8.32       11.35      0.47 o 
  -2   6  10       93.76       94.53      1.10 o 
  -1   6  10        1.94        1.69      0.31 o 
   0   6  10       18.48       17.16      0.58 o 
   1   6  10      214.67      212.74      1.85 o 
   2   6  10       43.24       40.80      0.72 o 
   3   6  10       19.81       18.73      0.50 o 
   4   6  10       27.34       23.55      0.85 o 
   5   6  10        1.16        0.23      0.52 o 
   6   6  10        0.58       -0.18      0.58 o 
   7   6  10       13.62       15.83      1.11 o 
   8   6  10        3.28        4.72      0.91 o 
   9   6  10        0.00       -0.97      0.97 o 
  10   6  10        0.13       -1.20      1.20 o 
  11   6  10        0.65        1.27      2.16 o 
  -9   7  10        1.22        1.07      0.94 o 
  -8   7  10        1.20        0.42      0.81 o 
  -7   7  10        1.59        1.81      0.57 o 
  -6   7  10        8.70       10.85      0.71 o 
  -5   7  10       13.25       14.58      0.64 o 
  -4   7  10        4.54        3.72      0.39 o 
  -3   7  10       18.27       16.95      0.55 o 
  -2   7  10       40.87       40.63      0.70 o 
  -1   7  10        1.06        0.01      0.25 o 
   0   7  10      461.82      442.53      3.57 o 
   1   7  10      426.48      407.92      3.53 o 
   2   7  10       27.93       25.79      0.64 o 
   3   7  10      119.06      116.91      1.40 o 
   4   7  10        2.02        1.15      0.43 o 
   5   7  10        0.13        0.44      0.64 o 
   6   7  10       26.48       26.82      1.39 o 
   7   7  10        6.33        4.13      0.92 o 
   8   7  10        0.05       -0.89      0.89 o 
   9   7  10        0.61       -0.89      0.89 o 
  10   7  10        1.22        1.47      1.51 o 
  -8   8  10        0.48       -1.21      1.49 o 
  -7   8  10        9.73        9.15      0.73 o 
  -6   8  10        2.90        1.63      0.53 o 
  -5   8  10       15.16       13.58      0.57 o 
  -4   8  10        1.65        2.04      0.36 o 
  -3   8  10        7.69        9.53      0.43 o 
  -2   8  10        2.42        2.26      0.31 o 
  -1   8  10        6.14        3.75      0.31 o 
   0   8  10       22.94       28.80      0.66 o 
   1   8  10       10.38        9.84      0.43 o 
   2   8  10       10.15        7.73      0.41 o 
   3   8  10       32.20       36.39      0.79 o 
   4   8  10        6.77        7.25      0.57 o 
   5   8  10       63.03       58.80      1.82 o 
   6   8  10       22.88       23.17      1.28 o 
   7   8  10        3.14        2.50      0.89 o 
   8   8  10        0.70        1.13      0.97 o 
   9   8  10        0.16       -0.96      0.96 o 
  10   8  10        2.17        2.95      1.66 o 
  -8   9  10        0.65        0.62      0.72 o 
  -7   9  10        0.27        0.89      0.61 o 
  -6   9  10        0.54        0.86      0.43 o 
  -5   9  10        2.62        2.37      0.40 o 
  -4   9  10       34.86       37.05      0.85 o 
  -3   9  10       25.16       24.65      0.60 o 
  -2   9  10       14.11       14.10      0.44 o 
  -1   9  10        4.59        2.14      0.29 o 
   0   9  10       12.06       12.84      0.44 o 
   1   9  10       57.04       55.50      0.88 o 
   2   9  10        1.45        2.41      0.35 o 
   3   9  10        3.50        3.44      0.40 o 
   4   9  10       50.06       52.12      1.90 o 
   5   9  10       34.12       35.36      1.53 o 
   6   9  10       13.51       12.98      1.68 o 
   7   9  10        4.06        5.09      0.98 o 
   8   9  10        0.46       -0.02      1.19 o 
   9   9  10        0.80        0.71      0.99 o 
  -7  10  10        2.35        2.32      0.84 o 
  -6  10  10        4.84        4.50      0.59 o 
  -5  10  10        0.44       -0.24      0.40 o 
  -4  10  10        0.16        0.19      0.39 o 
  -3  10  10        9.52        7.88      0.45 o 
  -2  10  10       39.38       35.46      0.63 o 
  -1  10  10       21.51       21.68      0.53 o 
   0  10  10       33.08       34.43      0.68 o 
   1  10  10        3.73        4.02      0.36 o 
   2  10  10        3.69        3.23      0.37 o 
   3  10  10       22.40       22.41      0.70 o 
   4  10  10        0.00        0.11      0.61 o 
   5  10  10       15.12       14.49      1.09 o 
   6  10  10        6.86        7.98      1.00 o 
   7  10  10        3.90        4.26      1.01 o 
   8  10  10        0.04        0.46      0.95 o 
   9  10  10        0.02        1.07      1.06 o 
  -7  11  10        1.46        0.24      0.70 o 
  -6  11  10        6.94        8.22      0.81 o 
  -5  11  10        0.70        0.13      0.43 o 
  -4  11  10       26.69       28.86      0.81 o 
  -3  11  10       13.20       11.66      0.52 o 
  -2  11  10        0.02        0.01      0.33 o 
  -1  11  10        0.52        0.17      0.33 o 
   0  11  10       11.51       11.77      0.49 o 
   1  11  10        6.93        8.27      0.42 o 
   2  11  10        1.54        2.13      0.38 o 
   3  11  10        0.01        0.39      0.40 o 
   4  11  10        2.03        1.07      0.60 o 
   5  11  10        1.19        1.35      0.81 o 
   6  11  10        1.09        0.48      0.84 o 
   7  11  10        3.35        3.46      0.99 o 
   8  11  10        0.05       -0.93      0.93 o 
  -6  12  10        2.08        3.43      0.63 o 
  -5  12  10        0.18        0.22      0.48 o 
  -4  12  10        0.90        1.33      0.44 o 
  -3  12  10        4.16        4.76      0.51 o 
  -2  12  10        2.84        1.77      0.38 o 
  -1  12  10        8.74        8.39      0.46 o 
   0  12  10        1.20        1.01      0.37 o 
   1  12  10        8.91       10.65      0.54 o 
   2  12  10       12.74       15.11      0.55 o 
   3  12  10       11.06       13.43      0.64 o 
   4  12  10        2.68        2.23      0.66 o 
   5  12  10       10.15       10.27      1.07 o 
   6  12  10        2.34        2.80      0.96 o 
   7  12  10        0.00       -0.02      0.94 o 
  -5  13  10        2.16        3.14      0.53 o 
  -4  13  10        1.51        2.07      0.46 o 
  -3  13  10        1.12        0.51      0.47 o 
  -2  13  10        5.30        5.19      0.44 o 
  -1  13  10        3.79        3.71      0.42 o 
   0  13  10       10.25       12.20      0.54 o 
   1  13  10        8.88       10.27      0.56 o 
   2  13  10        5.78        6.65      0.54 o 
   3  13  10        0.22       -0.08      0.51 o 
   4  13  10        0.35       -0.61      0.61 o 
   5  13  10        0.79        0.07      0.82 o 
   6  13  10        0.90        1.50      0.93 o 
  -3  14  10        0.09       -0.36      0.36 o 
  -2  14  10        2.74        2.09      0.39 o 
  -1  14  10        0.87       -0.21      0.36 o 
   0  14  10        0.34       -0.01      0.38 o 
   1  14  10        6.54        6.30      0.52 o 
   2  14  10        4.37        3.85      0.56 o 
   3  14  10        3.26        3.82      0.73 o 
   4  14  10        0.51       -0.07      0.88 o 
   5  14  10        1.22       -0.60      1.04 o 
  -1  15  10        0.65       -0.23      0.36 o 
   0  15  10        0.01       -0.38      0.38 o 
   1  15  10        0.07       -0.26      0.42 o 
   2  15  10        0.59        0.02      0.50 o 
  -1 -11  11        9.55       10.07      1.28 o 
   0 -11  11        4.26        4.97      1.09 o 
   1 -11  11        0.20       -0.02      0.71 o 
   2 -11  11        0.88        0.82      0.88 o 
   3 -11  11        0.42        0.30      0.94 o 
   4 -11  11        5.90        5.49      1.09 o 
  -3 -10  11        4.52        4.81      1.23 o 
  -2 -10  11        5.42        6.03      1.05 o 
  -1 -10  11        4.69        5.67      0.95 o 
   0 -10  11        0.12        0.20      0.78 o 
   1 -10  11        0.34        0.28      0.64 o 
   2 -10  11        0.55       -0.21      0.62 o 
   3 -10  11        4.24        5.80      0.74 o 
   4 -10  11       10.02        9.47      0.95 o 
   5 -10  11        0.00       -0.88      0.91 o 
   6 -10  11        0.94        0.69      0.99 o 
  -5  -9  11        8.81       13.00      2.33 o 
  -4  -9  11        0.11       -0.81      0.90 o 
  -3  -9  11        1.17        0.93      0.90 o 
  -2  -9  11        3.28        2.24      0.90 o 
  -1  -9  11       16.62       16.44      1.23 o 
   0  -9  11        0.01       -0.71      0.71 o 
   1  -9  11       21.20       24.15      1.30 o 
   2  -9  11       11.08       12.12      0.88 o 
   3  -9  11        0.50        0.60      0.63 o 
   4  -9  11        0.75        1.93      0.68 o 
   5  -9  11        7.03        7.89      1.09 o 
   6  -9  11        0.02       -0.44      0.70 o 
   7  -9  11        0.10       -0.04      0.76 o 
  -6  -8  11        2.93        1.82      1.46 o 
  -5  -8  11        6.64        9.61      1.23 o 
  -4  -8  11        4.42        3.92      0.97 o 
  -3  -8  11       11.51       12.54      1.23 o 
  -2  -8  11       18.11       17.41      1.23 o 
  -1  -8  11        0.66       -0.26      0.73 o 
   0  -8  11        2.47        2.06      0.76 o 
   1  -8  11       16.72       16.31      0.91 o 
   2  -8  11        2.13        2.19      0.63 o 
   3  -8  11       49.71       52.65      1.47 o 
   4  -8  11      112.35      121.91      4.17 o 
   5  -8  11        0.52       -0.54      0.71 o 
   6  -8  11        0.30        0.05      0.83 o 
   7  -8  11        1.56        1.13      0.99 o 
   8  -8  11        1.64        1.81      1.05 o 
  -6  -7  11        0.94       -0.63      1.00 o 
  -5  -7  11        0.18       -0.87      0.87 o 
  -4  -7  11        0.38       -0.43      0.99 o 
  -3  -7  11       16.79       14.86      1.20 o 
  -2  -7  11       14.11       12.90      1.07 o 
  -1  -7  11       12.17       12.56      1.01 o 
   0  -7  11        0.00       -0.56      0.85 o 
   1  -7  11        0.31       -0.37      0.53 o 
   2  -7  11        5.71        3.92      0.64 o 
   3  -7  11        1.57        1.05      0.57 o 
   4  -7  11        8.11        9.15      0.78 o 
   5  -7  11        0.12       -0.32      0.62 o 
   6  -7  11       13.88       16.15      1.09 o 
   7  -7  11        9.76       13.30      1.40 o 
   8  -7  11        2.73        3.15      1.44 o 
   9  -7  11        0.03       -0.32      1.36 o 
  -7  -6  11        0.02       -0.77      1.26 o 
  -6  -6  11        2.15        0.89      0.98 o 
  -5  -6  11        0.93        0.09      0.76 o 
  -4  -6  11        1.03        0.56      0.73 o 
  -3  -6  11        7.82        6.72      1.01 o 
  -2  -6  11       27.51       23.70      1.27 o 
  -1  -6  11       56.24       58.27      1.82 o 
   0  -6  11       86.03       87.43      2.72 o 
   1  -6  11       13.19       15.12      0.85 o 
   2  -6  11        1.83        1.04      0.54 o 
   3  -6  11        2.97        2.23      0.57 o 
   4  -6  11       93.77       92.05      1.89 o 
   5  -6  11       11.09       13.72      0.90 o 
   6  -6  11        5.39        4.15      1.04 o 
   7  -6  11        0.77        1.83      1.05 o 
   8  -6  11        8.72        9.98      1.40 o 
   9  -6  11        1.13        2.26      1.23 o 
  -8  -5  11        2.11        3.32      2.16 o 
  -7  -5  11        1.21        0.75      1.34 o 
  -6  -5  11        2.50        1.98      1.03 o 
  -5  -5  11        0.85       -0.24      0.75 o 
  -4  -5  11        7.48        7.64      0.75 o 
  -3  -5  11       14.95       13.64      0.83 o 
  -2  -5  11       11.89       10.79      0.88 o 
  -1  -5  11        0.67       -0.20      0.52 o 
   0  -5  11       77.01       74.51      1.96 o 
   1  -5  11      283.98      276.68      3.78 o 
   2  -5  11       35.93       37.43      1.17 o 
   3  -5  11       64.42       68.30      1.56 o 
   4  -5  11       27.39       25.61      1.05 o 
   5  -5  11        4.70        2.48      0.54 o 
   6  -5  11       22.61       23.19      1.25 o 
   7  -5  11        8.91       11.18      1.06 o 
   8  -5  11       11.18        9.97      1.14 o 
   9  -5  11        2.88        0.74      1.23 o 
  10  -5  11        0.74        0.64      1.22 o 
  -8  -4  11        0.18        1.16      1.14 o 
  -7  -4  11        6.34        7.28      1.28 o 
  -6  -4  11       49.15       56.64      2.18 o 
  -5  -4  11       57.68       56.98      1.76 o 
  -4  -4  11       25.61       24.38      1.13 o 
  -3  -4  11       41.53       42.35      1.34 o 
  -2  -4  11       85.96       79.35      1.75 o 
  -1  -4  11      142.64      137.55      1.93 o 
   0  -4  11      527.84      528.03      5.78 o 
   1  -4  11        1.47       -0.24      0.68 o 
   2  -4  11        2.35        0.65      0.43 o 
   3  -4  11        9.90       10.11      0.59 o 
   4  -4  11        0.07       -0.31      0.42 o 
   5  -4  11       12.32        8.71      0.77 o 
   6  -4  11        3.27        2.15      0.75 o 
   7  -4  11        1.57        1.69      0.80 o 
   8  -4  11        2.19        2.91      0.93 o 
   9  -4  11        1.15       -0.14      0.93 o 
  10  -4  11        0.01       -0.48      1.24 o 
  -8  -3  11        0.20       -1.00      1.00 o 
  -7  -3  11       34.19       40.20      2.23 o 
  -6  -3  11        4.11        5.66      1.05 o 
  -5  -3  11        0.04       -0.39      0.67 o 
  -4  -3  11        0.20       -0.58      0.58 o 
  -3  -3  11        3.39        1.44      0.59 o 
  -2  -3  11        7.32        6.18      0.64 o 
  -1  -3  11       36.68       32.93      1.08 o 
   0  -3  11       24.27       21.90      0.82 o 
   1  -3  11       63.15       61.30      0.99 o 
   2  -3  11       34.53       38.86      0.81 o 
   3  -3  11        1.96        1.08      0.39 o 
   4  -3  11        1.32        1.34      0.48 o 
   5  -3  11       16.70       13.08      0.82 o 
   6  -3  11        0.39       -0.67      0.67 o 
   7  -3  11        1.13        0.65      0.73 o 
   8  -3  11       14.49       13.71      1.21 o 
   9  -3  11       13.89       16.34      1.63 o 
  10  -3  11        0.14        2.15      1.30 o 
  -9  -2  11        1.40        3.82      1.50 o 
  -8  -2  11        7.20        7.63      1.30 o 
  -7  -2  11       18.22       21.96      1.55 o 
  -6  -2  11       32.41       31.80      1.64 o 
  -5  -2  11       86.87       88.80      2.42 o 
  -4  -2  11       37.85       33.39      1.26 o 
  -3  -2  11        1.73        0.58      0.59 o 
  -2  -2  11       55.61       45.03      1.07 o 
  -1  -2  11       26.80       25.32      0.75 o 
   0  -2  11        0.42       -0.26      0.37 o 
   1  -2  11       58.25       54.43      1.08 o 
   2  -2  11      182.25      177.92      3.40 o 
   3  -2  11       45.88       42.32      1.08 o 
   4  -2  11       24.56       25.32      1.57 o 
   5  -2  11       14.28       13.70      0.72 o 
   6  -2  11        1.39        0.26      0.70 o 
   7  -2  11        0.25       -0.03      0.73 o 
   8  -2  11        1.74        0.75      0.83 o 
   9  -2  11        4.80        6.94      1.30 o 
  10  -2  11        4.63        3.25      1.30 o 
  11  -2  11        1.32        1.79      1.36 o 
  -9  -1  11        0.07        2.02      2.07 o 
  -8  -1  11        2.59        2.90      1.19 o 
  -7  -1  11        0.72       -0.47      0.93 o 
  -6  -1  11        8.22       11.06      1.08 o 
  -5  -1  11        8.91       10.24      0.86 o 
  -4  -1  11        0.13        0.45      0.48 o 
  -3  -1  11      125.14      111.90      1.80 o 
  -2  -1  11        0.63        0.14      0.41 o 
  -1  -1  11        2.54        1.59      0.38 o 
   0  -1  11       22.95       19.59      0.82 o 
   1  -1  11        0.20        0.11      0.32 o 
   2  -1  11       35.77       38.14      0.85 o 
   3  -1  11       81.56       77.21      1.27 o 
   4  -1  11      164.70      159.83      2.30 o 
   5  -1  11       39.27       42.22      1.16 o 
   6  -1  11        2.01        1.62      0.60 o 
   7  -1  11        3.40        3.82      0.73 o 
   8  -1  11       23.34       22.93      1.39 o 
   9  -1  11       19.40       19.84      1.74 o 
  10  -1  11        0.96       -0.93      1.16 o 
  11  -1  11        0.04       -0.27      1.24 o 
  -9   0  11        6.63        9.09      2.53 o 
  -8   0  11        1.19        2.60      2.00 o 
  -7   0  11       10.35       12.67      1.04 o 
  -6   0  11        5.08        5.74      0.80 o 
  -5   0  11        9.74        9.83      0.82 o 
  -4   0  11       24.31       17.22      0.88 o 
  -3   0  11       48.02       45.97      1.13 o 
  -2   0  11       18.82       17.82      0.72 o 
  -1   0  11      132.36      133.90      1.98 o 
   0   0  11      186.94      182.23      2.33 o 
   1   0  11      107.72      110.86      1.57 o 
   2   0  11      132.07      132.05      1.69 o 
   3   0  11       25.99       24.32      0.81 o 
   4   0  11       10.27        8.60      0.55 o 
   5   0  11        0.28        0.30      0.45 o 
   6   0  11       53.71       54.98      1.54 o 
   7   0  11       15.79       11.75      0.88 o 
   8   0  11        0.36        1.24      0.74 o 
   9   0  11        0.16       -0.60      0.89 o 
  10   0  11        0.01       -0.14      1.15 o 
  11   0  11        2.42        1.94      2.02 o 
  -9   1  11        0.29        1.50      1.41 o 
  -8   1  11        2.14       -0.26      0.95 o 
  -7   1  11        4.75        4.10      1.13 o 
  -6   1  11       10.53        9.16      0.86 o 
  -5   1  11        2.15        4.36      0.66 o 
  -4   1  11       66.01       53.39      1.43 o 
  -3   1  11       28.07       25.46      1.00 o 
  -2   1  11       51.28       47.96      1.08 o 
  -1   1  11      455.41      428.53      4.64 o 
   0   1  11      161.30      150.50      2.01 o 
   1   1  11       16.07       16.28      0.62 o 
   2   1  11      126.74      117.46      1.56 o 
   3   1  11       30.24       28.47      0.84 o 
   4   1  11        4.05        3.08      0.43 o 
   5   1  11       44.25       42.28      1.34 o 
   6   1  11       46.60       41.19      2.09 o 
   7   1  11       11.35       12.94      0.93 o 
   8   1  11        0.97        0.56      0.73 o 
   9   1  11        0.04       -0.90      0.90 o 
  10   1  11        0.00        0.74      1.80 o 
  11   1  11        0.43       -0.90      1.96 o 
  -9   2  11        0.12       -0.42      0.95 o 
  -8   2  11        2.63        4.11      1.11 o 
  -7   2  11       11.23       11.18      1.10 o 
  -6   2  11        1.59        1.83      0.74 o 
  -5   2  11        4.97        7.55      0.73 o 
  -4   2  11        7.75        8.61      0.73 o 
  -3   2  11       55.39       49.25      1.31 o 
  -2   2  11       33.32       30.28      1.81 o 
  -1   2  11       38.64       38.10      1.02 o 
   0   2  11      137.92      130.85      1.65 o 
   1   2  11        1.65        0.53      0.27 o 
   2   2  11       29.12       31.71      0.78 o 
   3   2  11        5.24        5.03      0.45 o 
   4   2  11        1.54        1.93      0.41 o 
   5   2  11        9.01       12.03      0.95 o 
   6   2  11       21.28       24.13      1.03 o 
   7   2  11        0.59        0.51      0.64 o 
   8   2  11        0.17       -0.66      0.66 o 
   9   2  11        0.81       -0.44      0.94 o 
  10   2  11        2.92        0.32      1.31 o 
  11   2  11        0.01       -0.52      1.93 o 
  -9   3  11        0.05       -0.20      0.94 o 
  -8   3  11        0.96        1.17      0.95 o 
  -7   3  11        6.04        6.20      0.97 o 
  -6   3  11        1.16        0.59      0.85 o 
  -5   3  11        9.13        8.79      0.90 o 
  -4   3  11      129.94      116.45      3.02 o 
  -3   3  11       81.98       71.61      1.36 o 
  -2   3  11       67.48       64.22      1.86 o 
  -1   3  11      833.18      822.45      7.39 o 
   0   3  11      456.73      430.53      3.80 o 
   1   3  11       12.88       10.70      0.41 o 
   2   3  11        3.64        2.27      0.33 o 
   3   3  11        3.61        6.09      0.48 o 
   4   3  11       12.32       10.28      0.54 o 
   5   3  11        2.93        3.83      0.45 o 
   6   3  11        6.56        6.41      0.68 o 
   7   3  11        5.98        4.81      0.77 o 
   8   3  11        0.17       -0.91      0.91 o 
   9   3  11        3.19        1.82      1.00 o 
  10   3  11        0.71       -0.40      1.34 o 
  11   3  11        0.00       -0.83      1.48 o 
  -9   4  11        2.67        2.90      1.05 o 
  -8   4  11        9.91       11.08      1.23 o 
  -7   4  11       11.66       12.55      1.16 o 
  -6   4  11        5.34        3.48      1.13 o 
  -5   4  11        0.02        1.51      0.67 o 
  -4   4  11        6.80        6.25      0.64 o 
  -3   4  11        3.07        1.36      0.43 o 
  -2   4  11       56.38       55.75      1.03 o 
  -1   4  11      240.63      231.36      2.15 o 
   0   4  11      189.74      180.88      1.65 o 
   1   4  11       49.74       40.40      0.79 o 
   2   4  11      102.51       99.12      1.27 o 
   3   4  11      160.60      148.86      1.84 o 
   4   4  11       75.69       68.45      1.40 o 
   5   4  11        9.36       11.13      0.87 o 
   6   4  11        9.40        8.68      0.88 o 
   7   4  11        4.54        5.83      0.85 o 
   8   4  11        0.62       -0.62      0.88 o 
   9   4  11        1.96        1.43      1.59 o 
  10   4  11        0.29        1.54      2.41 o 
  11   4  11        0.52       -0.87      1.34 o 
  -9   5  11        0.01       -1.14      1.14 o 
  -8   5  11        4.06        5.30      1.05 o 
  -7   5  11       13.12       12.49      1.16 o 
  -6   5  11        7.40        8.36      1.02 o 
  -5   5  11       33.33       34.03      2.09 o 
  -4   5  11       40.59       37.37      1.16 o 
  -3   5  11        0.02       -0.30      0.38 o 
  -2   5  11       10.09       11.42      0.49 o 
  -1   5  11        7.32        7.70      0.39 o 
   0   5  11       84.98       84.24      0.99 o 
   1   5  11       65.13       60.85      0.94 o 
   2   5  11       82.90       86.60      1.25 o 
   3   5  11       88.93       99.60      1.43 o 
   4   5  11      122.81      113.31      2.18 o 
   5   5  11       17.26       15.88      0.97 o 
   6   5  11        0.71        0.54      0.73 o 
   7   5  11        2.31        1.24      0.74 o 
   8   5  11       13.42       11.29      1.19 o 
   9   5  11        0.07        0.64      1.18 o 
  10   5  11        0.26        1.22      1.28 o 
  11   5  11        2.63        4.38      1.56 o 
  -9   6  11        3.22        3.59      2.70 o 
  -8   6  11        1.46        1.01      0.92 o 
  -7   6  11        0.27       -0.11      0.80 o 
  -6   6  11        1.36        1.94      0.75 o 
  -5   6  11       19.67       19.68      0.94 o 
  -4   6  11       29.73       26.94      0.88 o 
  -3   6  11       34.60       34.16      0.77 o 
  -2   6  11        4.04        5.09      0.48 o 
  -1   6  11       73.66       65.98      0.91 o 
   0   6  11       13.37       15.51      0.47 o 
   1   6  11      135.97      128.03      1.30 o 
   2   6  11        4.86        3.96      0.33 o 
   3   6  11       64.12       61.22      1.14 o 
   4   6  11       86.37       81.22      1.71 o 
   5   6  11       18.20       19.13      0.94 o 
   6   6  11        2.01        1.85      0.99 o 
   7   6  11        0.46        0.90      0.76 o 
   8   6  11        0.22        0.38      0.82 o 
   9   6  11        3.87        4.69      2.40 o 
  10   6  11        0.06        0.09      1.87 o 
  -8   7  11        1.27        0.25      1.18 o 
  -7   7  11        0.60       -0.39      0.78 o 
  -6   7  11        0.55        0.66      0.61 o 
  -5   7  11        6.57        8.66      1.00 o 
  -4   7  11       13.01       13.21      0.60 o 
  -3   7  11       11.96       13.62      0.59 o 
  -2   7  11       73.78       70.71      0.97 o 
  -1   7  11       16.82       18.24      0.52 o 
   0   7  11        2.04        2.33      0.30 o 
   1   7  11        6.99        7.43      0.38 o 
   2   7  11        8.99        8.12      0.42 o 
   3   7  11        0.46        0.61      0.40 o 
   4   7  11        0.53        1.32      0.51 o 
   5   7  11        1.21        0.43      0.67 o 
   6   7  11        0.16       -0.02      0.76 o 
   7   7  11        0.34       -0.77      0.77 o 
   8   7  11        7.94        9.79      1.50 o 
   9   7  11        0.00       -1.23      1.23 o 
  10   7  11        0.63       -0.45      3.31 o 
  -8   8  11        3.59        2.67      0.92 o 
  -7   8  11        3.40        3.17      0.87 o 
  -6   8  11        2.46        1.96      0.63 o 
  -5   8  11       29.05       31.57      1.05 o 
  -4   8  11        1.31       -0.13      0.37 o 
  -3   8  11        1.52        1.63      0.35 o 
  -2   8  11        1.66        2.00      0.32 o 
  -1   8  11        5.60        6.45      0.37 o 
   0   8  11       16.21       17.30      0.52 o 
   1   8  11       71.04       69.47      1.05 o 
   2   8  11       20.56       20.97      0.65 o 
   3   8  11       21.98       22.29      0.83 o 
   4   8  11       56.15       55.42      1.42 o 
   5   8  11        3.46        3.71      0.86 o 
   6   8  11        4.81        4.58      0.88 o 
   7   8  11       17.21       18.14      1.26 o 
   8   8  11        6.06        4.93      1.10 o 
   9   8  11        1.08        0.50      1.42 o 
  10   8  11        0.49        2.73      1.94 o 
  -7   9  11        0.05        0.26      0.78 o 
  -6   9  11        7.48        7.48      0.80 o 
  -5   9  11        1.44        2.26      0.46 o 
  -4   9  11        5.25        6.45      0.46 o 
  -3   9  11       15.36       17.84      0.58 o 
  -2   9  11        9.29        7.75      0.40 o 
  -1   9  11        3.16        3.18      0.33 o 
   0   9  11        1.73        1.19      0.30 o 
   1   9  11        6.60        6.46      0.40 o 
   2   9  11       19.45       20.37      0.62 o 
   3   9  11        1.12        2.08      0.46 o 
   4   9  11       62.26       71.99      1.65 o 
   5   9  11       11.70       14.39      1.09 o 
   6   9  11        2.68        2.75      0.90 o 
   7   9  11        2.84        2.72      0.98 o 
   8   9  11        3.15        3.88      1.09 o 
   9   9  11        0.25        0.33      1.02 o 
  -7  10  11        0.14        0.34      0.79 o 
  -6  10  11        2.44        3.20      0.86 o 
  -5  10  11        3.69        3.87      0.57 o 
  -4  10  11        3.89        2.60      0.38 o 
  -3  10  11       40.66       43.92      1.01 o 
  -2  10  11       15.84       14.56      0.49 o 
  -1  10  11       14.40       15.88      0.49 o 
   0  10  11       18.95       19.01      0.58 o 
   1  10  11        4.79        4.04      0.38 o 
   2  10  11        0.51        0.49      0.35 o 
   3  10  11        1.62        1.67      0.48 o 
   4  10  11        8.06        7.60      1.11 o 
   5  10  11        0.49        1.87      0.85 o 
   6  10  11        2.58        2.85      0.91 o 
   7  10  11        8.87       11.47      1.30 o 
   8  10  11        1.83        1.19      1.03 o 
  -6  11  11        1.87        1.60      0.60 o 
  -5  11  11        3.53        4.21      0.59 o 
  -4  11  11        4.34        5.30      0.58 o 
  -3  11  11        0.00        0.36      0.41 o 
  -2  11  11        5.35        6.00      0.45 o 
  -1  11  11       22.80       25.41      0.85 o 
   0  11  11       11.98       13.88      0.51 o 
   1  11  11        6.50        7.39      0.44 o 
   2  11  11        3.20        3.83      0.42 o 
   3  11  11        0.73        1.09      0.49 o 
   4  11  11        6.29        5.97      0.73 o 
   5  11  11        0.18       -0.76      0.76 o 
   6  11  11        0.74        0.43      0.90 o 
   7  11  11        0.09        0.53      0.94 o 
   8  11  11        0.36        0.72      0.99 o 
  -5  12  11       13.82       15.10      0.91 o 
  -4  12  11        0.23       -0.33      0.45 o 
  -3  12  11       30.47       32.78      1.30 o 
  -2  12  11       12.91       12.16      0.58 o 
  -1  12  11        1.60        0.70      0.39 o 
   0  12  11        2.70        1.74      0.42 o 
   1  12  11        3.84        4.11      0.46 o 
   2  12  11        2.12        1.99      0.41 o 
   3  12  11        2.10        3.67      0.58 o 
   4  12  11        0.33        0.11      0.63 o 
   5  12  11        1.99        2.62      0.88 o 
   6  12  11        1.44        1.10      1.27 o 
   7  12  11        1.17        1.43      0.99 o 
  -4  13  11        5.72        6.63      0.61 o 
  -3  13  11        0.07       -0.04      0.43 o 
  -2  13  11        0.02       -0.39      0.39 o 
  -1  13  11        0.00       -0.38      0.38 o 
   0  13  11        3.22        4.03      0.46 o 
   1  13  11        0.11       -0.42      0.42 o 
   2  13  11        3.41        4.58      0.84 o 
   3  13  11        1.44        0.66      0.60 o 
   4  13  11        0.80        0.43      0.72 o 
   5  13  11        0.38        0.50      0.85 o 
   6  13  11        2.03        2.37      0.98 o 
  -3  14  11        4.69        5.24      0.51 o 
  -2  14  11        0.52       -0.39      0.39 o 
  -1  14  11        3.84        4.66      0.46 o 
   0  14  11        2.28        1.86      0.43 o 
   1  14  11        3.32        3.92      0.50 o 
   2  14  11        2.43        2.51      0.56 o 
   3  14  11        0.86        1.83      0.77 o 
   4  14  11        0.00       -0.65      0.77 o 
   1 -11  12        2.80        1.33      1.03 o 
   2 -11  12        6.73        7.31      1.40 o 
  -2 -10  12        6.03        8.44      1.33 o 
  -1 -10  12        5.84        7.31      2.00 o 
   0 -10  12        0.10       -0.04      1.21 o 
   1 -10  12        0.30        0.81      0.99 o 
   2 -10  12        0.04        0.88      0.95 o 
   3 -10  12        1.80        1.49      0.78 o 
   4 -10  12        3.51        3.62      0.82 o 
   5 -10  12        5.91        6.90      1.19 o 
  -4  -9  12        2.10        2.53      1.41 o 
  -3  -9  12        0.92       -0.16      1.17 o 
  -2  -9  12        2.55        2.44      0.96 o 
  -1  -9  12       26.83       32.16      1.62 o 
   0  -9  12       22.24       24.59      2.01 o 
   1  -9  12        7.30        8.13      1.12 o 
   2  -9  12        8.42        9.81      1.13 o 
   3  -9  12        0.25       -0.23      0.65 o 
   4  -9  12       15.46       14.55      1.05 o 
   5  -9  12        4.59        3.42      0.83 o 
   6  -9  12        0.09        0.37      1.01 o 
  -5  -8  12       24.58       31.10      2.19 o 
  -4  -8  12        5.10        4.61      1.97 o 
  -3  -8  12        1.05        0.81      0.86 o 
  -2  -8  12        2.78        1.73      0.88 o 
  -1  -8  12        1.47        1.36      0.95 o 
   0  -8  12        0.00       -0.75      0.75 o 
   1  -8  12        4.66        4.95      1.17 o 
   2  -8  12       30.36       35.75      1.60 o 
   3  -8  12        0.73        0.93      0.65 o 
   4  -8  12        6.69        8.15      0.85 o 
   5  -8  12        6.44        8.56      1.19 o 
   6  -8  12        0.15        0.80      1.24 o 
   7  -8  12        0.00        0.56      1.05 o 
  -6  -7  12        0.59        1.75      1.99 o 
  -5  -7  12        1.57        0.09      0.99 o 
  -4  -7  12        1.75        2.01      0.98 o 
  -3  -7  12        5.33        6.18      1.03 o 
  -2  -7  12        0.65        0.34      0.79 o 
  -1  -7  12        0.12        0.11      0.79 o 
   0  -7  12        0.09        0.07      0.71 o 
   1  -7  12        0.56       -0.18      0.72 o 
   2  -7  12        0.02       -0.47      0.68 o 
   3  -7  12        0.44        0.45      0.77 o 
   4  -7  12       56.13       59.75      1.91 o 
   5  -7  12       19.12       19.70      1.27 o 
   6  -7  12        0.77        0.88      1.25 o 
   7  -7  12        5.50        6.14      1.88 o 
   8  -7  12        0.06        0.42      1.14 o 
  -6  -6  12        3.63        1.52      1.12 o 
  -5  -6  12        0.04       -0.71      0.76 o 
  -4  -6  12        0.07       -0.31      0.69 o 
  -3  -6  12       33.46       33.31      1.65 o 
  -2  -6  12       22.09       20.33      1.24 o 
  -1  -6  12       20.42       20.23      1.20 o 
   0  -6  12       32.70       33.38      1.50 o 
   1  -6  12        8.59        7.63      0.88 o 
   2  -6  12        0.85        0.44      0.66 o 
   3  -6  12        0.00       -0.45      0.66 o 
   4  -6  12        4.87        5.67      0.87 o 
   5  -6  12        4.03        5.85      0.94 o 
   6  -6  12        6.82        9.53      1.24 o 
   7  -6  12       12.07       14.13      1.40 o 
   8  -6  12        2.61        4.30      1.22 o 
   9  -6  12        0.79        0.32      1.90 o 
  -7  -5  12        0.14        0.18      1.25 o 
  -6  -5  12        0.04       -0.92      0.92 o 
  -5  -5  12        1.35        0.96      0.80 o 
  -4  -5  12        0.18       -0.35      0.70 o 
  -3  -5  12        2.65        1.78      0.71 o 
  -2  -5  12       25.02       24.39      1.20 o 
  -1  -5  12       50.63       48.05      1.70 o 
   0  -5  12       12.68       13.48      1.18 o 
   1  -5  12      153.29      151.89      3.04 o 
   2  -5  12       25.25       26.56      1.31 o 
   3  -5  12       29.04       28.42      1.49 o 
   4  -5  12       25.04       23.48      1.48 o 
   5  -5  12        9.50       11.51      1.02 o 
   6  -5  12        4.15        4.39      1.14 o 
   7  -5  12        6.18        6.46      1.23 o 
   8  -5  12        0.03        1.57      1.11 o 
   9  -5  12        1.68        3.67      1.52 o 
  -7  -4  12        0.50       -1.00      1.00 o 
  -6  -4  12        3.09        2.08      1.03 o 
  -5  -4  12       10.11       11.03      1.21 o 
  -4  -4  12       17.41       16.74      1.06 o 
  -3  -4  12       76.78       76.46      1.67 o 
  -2  -4  12       71.66       73.89      1.61 o 
  -1  -4  12        8.92        8.88      0.68 o 
   0  -4  12       93.54       91.58      1.68 o 
   1  -4  12        0.12        0.58      0.60 o 
   2  -4  12        2.35        0.68      0.67 o 
   3  -4  12        3.60        2.40      0.69 o 
   4  -4  12       12.60       11.72      0.88 o 
   5  -4  12        1.49        1.09      0.59 o 
   6  -4  12        0.03       -0.59      0.59 o 
   7  -4  12        2.35        2.87      0.89 o 
   8  -4  12        0.04       -0.67      1.45 o 
   9  -4  12        0.38        0.26      1.19 o 
  10  -4  12        0.21       -1.25      1.25 o 
  -8  -3  12        0.81        0.19      1.31 o 
  -7  -3  12        3.01        3.45      1.18 o 
  -6  -3  12       27.10       24.60      1.61 o 
  -5  -3  12       50.87       48.46      2.27 o 
  -4  -3  12       10.28        8.97      0.84 o 
  -3  -3  12       25.82       26.04      1.15 o 
  -2  -3  12       63.68       63.40      1.95 o 
  -1  -3  12       13.91       14.45      0.88 o 
   0  -3  12        2.79        4.05      0.54 o 
   1  -3  12        0.05        0.12      0.46 o 
   2  -3  12       14.22       13.00      0.84 o 
   3  -3  12        1.26        0.60      0.46 o 
   4  -3  12       13.73       14.66      0.84 o 
   5  -3  12       54.52       57.29      1.57 o 
   6  -3  12        1.67        0.64      0.63 o 
   7  -3  12        3.18        2.91      0.88 o 
   8  -3  12        0.01       -0.81      0.81 o 
   9  -3  12        0.41        1.09      1.74 o 
  10  -3  12        0.28       -1.62      1.62 o 
  -8  -2  12        1.03        0.61      1.31 o 
  -7  -2  12       15.89       18.21      1.61 o 
  -6  -2  12       12.52       12.28      1.26 o 
  -5  -2  12        0.07        0.93      0.86 o 
  -4  -2  12        0.31       -0.48      0.62 o 
  -3  -2  12        0.25       -0.53      0.53 o 
  -2  -2  12        0.76        0.71      0.55 o 
  -1  -2  12       29.21       26.42      1.05 o 
   0  -2  12        0.98       -0.06      0.42 o 
   1  -2  12       67.67       65.91      1.18 o 
   2  -2  12       18.85       21.42      0.73 o 
   3  -2  12        0.95       -0.02      0.44 o 
   4  -2  12        6.63        8.58      0.63 o 
   5  -2  12        0.07       -0.36      0.45 o 
   6  -2  12        0.56       -0.18      0.56 o 
   7  -2  12        0.16       -0.68      0.75 o 
   8  -2  12        0.80       -0.71      1.02 o 
   9  -2  12        6.35        6.57      1.35 o 
  10  -2  12        1.11        0.93      1.29 o 
  -8  -1  12        0.33       -1.06      1.06 o 
  -7  -1  12        8.96       11.25      1.40 o 
  -6  -1  12       29.74       31.56      1.66 o 
  -5  -1  12      114.79      104.77      3.27 o 
  -4  -1  12       38.36       44.06      2.01 o 
  -3  -1  12       11.78       11.47      0.70 o 
  -2  -1  12        3.94        5.35      0.56 o 
  -1  -1  12        1.95        2.00      0.45 o 
   0  -1  12       85.29       87.25      1.37 o 
   1  -1  12       16.98       17.53      0.65 o 
   2  -1  12       54.08       51.09      1.24 o 
   3  -1  12      115.02      114.56      1.86 o 
   4  -1  12       31.55       29.32      1.01 o 
   5  -1  12       17.05       16.73      0.78 o 
   6  -1  12        2.82        3.56      0.58 o 
   7  -1  12        1.92        1.12      0.68 o 
   8  -1  12        2.49        2.26      1.03 o 
   9  -1  12        2.59        2.32      1.07 o 
  10  -1  12        0.57        0.01      1.14 o 
  11  -1  12        0.48        3.32      2.14 o 
  -8   0  12        9.98       11.12      1.77 o 
  -7   0  12        0.01       -0.51      0.95 o 
  -6   0  12        3.77        2.22      0.83 o 
  -5   0  12       17.28       16.57      0.98 o 
  -4   0  12        2.89        3.43      0.65 o 
  -3   0  12       61.15       58.30      1.49 o 
  -2   0  12       66.89       62.29      1.19 o 
  -1   0  12      149.67      135.64      1.98 o 
   0   0  12       53.21       48.81      1.10 o 
   1   0  12        0.14       -0.34      0.34 o 
   2   0  12        5.56        6.72      0.55 o 
   3   0  12       41.72       36.12      1.12 o 
   4   0  12        4.86        3.35      0.56 o 
   5   0  12       11.68       11.02      0.75 o 
   6   0  12       25.82       24.20      0.96 o 
   7   0  12       23.50       19.76      1.49 o 
   8   0  12        3.43        1.75      0.88 o 
   9   0  12        0.66        0.64      0.97 o 
  10   0  12        0.05        0.53      1.81 o 
  11   0  12        0.04        1.67      2.00 o 
  -9   1  12       13.22       13.97      2.60 o 
  -8   1  12        6.59        8.04      1.61 o 
  -7   1  12        4.40        4.33      1.03 o 
  -6   1  12        0.92        0.71      0.68 o 
  -5   1  12       31.86       29.25      1.22 o 
  -4   1  12       11.33        8.38      0.74 o 
  -3   1  12       18.42       17.31      0.87 o 
  -2   1  12        1.85        2.27      0.48 o 
  -1   1  12        2.30        2.62      0.47 o 
   0   1  12      240.45      225.48      2.78 o 
   1   1  12       32.81       29.16      0.87 o 
   2   1  12        5.99        6.11      0.46 o 
   3   1  12       36.88       30.46      0.91 o 
   4   1  12        9.03        6.01      0.53 o 
   5   1  12        3.77        3.38      0.52 o 
   6   1  12       32.15       37.55      1.38 o 
   7   1  12       51.42       53.21      1.73 o 
   8   1  12        3.47        5.99      0.91 o 
   9   1  12        0.02       -0.32      0.91 o 
  10   1  12        0.03       -1.66      1.66 o 
  11   1  12        0.95       -0.69      2.03 o 
  -9   2  12        0.02       -1.29      1.74 o 
  -8   2  12        0.04       -0.82      0.88 o 
  -7   2  12        6.95       10.37      1.15 o 
  -6   2  12        0.05        0.73      0.75 o 
  -5   2  12       30.63       30.50      1.25 o 
  -4   2  12        0.84       -0.52      0.52 o 
  -3   2  12        6.60        5.60      0.63 o 
  -2   2  12       18.69       14.65      0.79 o 
  -1   2  12      404.65      388.94      5.30 o 
   0   2  12      477.40      454.41      4.90 o 
   1   2  12        4.16        3.28      0.52 o 
   2   2  12       46.53       37.06      0.88 o 
   3   2  12       93.11       84.39      1.51 o 
   4   2  12        0.25       -0.38      0.38 o 
   5   2  12        7.16        7.98      0.58 o 
   6   2  12       44.01       41.20      2.42 o 
   7   2  12       16.16       15.24      1.01 o 
   8   2  12        0.10       -0.88      0.88 o 
   9   2  12        1.39       -0.96      0.96 o 
  10   2  12        2.43        4.23      1.47 o 
  11   2  12        3.12       -0.25      2.04 o 
  -9   3  12        0.11       -0.71      1.15 o 
  -8   3  12        1.33        0.67      0.92 o 
  -7   3  12        7.26        7.28      1.07 o 
  -6   3  12        1.14       -0.72      0.72 o 
  -5   3  12        0.86       -0.47      0.64 o 
  -4   3  12        2.08        2.33      0.60 o 
  -3   3  12       92.30       87.04      1.62 o 
  -2   3  12        3.66        2.49      0.56 o 
  -1   3  12        3.70        5.63      0.63 o 
   0   3  12       25.41       29.23      1.11 o 
   1   3  12        0.00       -0.51      0.51 o 
   2   3  12       28.30       23.16      0.75 o 
   3   3  12        0.31        0.86      0.40 o 
   4   3  12        4.00        0.51      0.40 o 
   5   3  12        8.90        8.55      0.80 o 
   6   3  12       14.99       14.52      1.04 o 
   7   3  12       20.43       23.21      2.31 o 
   8   3  12        0.01       -0.28      0.90 o 
   9   3  12        4.67        3.22      1.08 o 
  10   3  12        0.29       -0.08      3.36 o 
  11   3  12        0.11       -1.33      1.33 o 
  -9   4  12        1.71        1.64      1.29 o 
  -8   4  12        0.21       -0.55      0.94 o 
  -7   4  12        0.34        1.20      0.91 o 
  -6   4  12       26.27       27.12      1.43 o 
  -5   4  12       16.21       16.29      1.11 o 
  -4   4  12       12.09       13.77      0.81 o 
  -3   4  12       95.08       90.60      2.12 o 
  -2   4  12        0.36       -0.41      0.41 o 
  -1   4  12      516.30      499.18      5.32 o 
   0   4  12      467.72      437.67      4.75 o 
   1   4  12       46.31       39.05      2.03 o 
   2   4  12        8.81        6.47      0.75 o 
   3   4  12        4.60        1.11      0.41 o 
   4   4  12       11.81       11.19      0.65 o 
   5   4  12        8.91        8.79      0.85 o 
   6   4  12        6.02        7.96      0.92 o 
   7   4  12        5.78        5.90      0.88 o 
   8   4  12        0.10       -0.99      0.99 o 
   9   4  12        0.01       -0.42      1.12 o 
  10   4  12        0.99       -0.40      1.25 o 
  11   4  12        3.46        3.53      1.65 o 
  -8   5  12       12.12       13.56      1.34 o 
  -7   5  12       41.74       40.35      3.02 o 
  -6   5  12       14.22       14.58      1.14 o 
  -5   5  12        9.37        8.12      0.80 o 
  -4   5  12        0.02       -0.78      0.78 o 
  -3   5  12        0.00        0.14      0.49 o 
  -2   5  12        7.98        7.04      0.54 o 
  -1   5  12        0.10        0.55      0.37 o 
   0   5  12       38.15       38.75      0.89 o 
   1   5  12       16.06       16.23      0.54 o 
   2   5  12       47.84       46.26      1.27 o 
   3   5  12       13.68       16.23      0.70 o 
   4   5  12       31.83       23.33      1.01 o 
   5   5  12        0.19        0.49      1.02 o 
   6   5  12        0.36        0.69      0.70 o 
   7   5  12        9.63       10.17      1.01 o 
   8   5  12        2.54        3.24      1.11 o 
   9   5  12        8.66       10.63      1.63 o 
  10   5  12        0.59       -0.78      1.35 o 
  -8   6  12        0.01       -0.53      1.20 o 
  -7   6  12        0.62       -0.55      0.73 o 
  -6   6  12        4.38        2.98      1.27 o 
  -5   6  12       39.88       39.96      1.61 o 
  -4   6  12       55.69       54.88      1.42 o 
  -3   6  12        0.34        0.03      0.41 o 
  -2   6  12        9.65        9.39      0.56 o 
  -1   6  12        0.60       -0.15      0.32 o 
   0   6  12        3.72        2.64      0.38 o 
   1   6  12        1.24        1.28      0.35 o 
   2   6  12        0.05       -0.31      0.31 o 
   3   6  12        8.45        9.45      0.58 o 
   4   6  12       14.79       15.27      0.84 o 
   5   6  12        6.77        6.56      0.72 o 
   6   6  12        7.30        9.08      0.86 o 
   7   6  12        0.79        1.12      0.82 o 
   8   6  12        9.47       12.76      1.25 o 
   9   6  12        1.87        2.51      1.53 o 
  10   6  12        0.08        1.66      2.14 o 
  -8   7  12        0.16        0.74      0.94 o 
  -7   7  12        0.97       -0.59      0.87 o 
  -6   7  12        0.79       -0.03      0.78 o 
  -5   7  12        0.24       -0.21      0.56 o 
  -4   7  12       20.63       24.40      1.04 o 
  -3   7  12       25.35       26.22      0.88 o 
  -2   7  12       81.20       87.06      1.22 o 
  -1   7  12        1.29        1.19      0.34 o 
   0   7  12        5.68        5.48      0.36 o 
   1   7  12        0.01       -0.10      0.30 o 
   2   7  12        4.23        3.82      0.45 o 
   3   7  12        0.53        1.11      0.49 o 
   4   7  12       23.51       20.61      1.08 o 
   5   7  12       35.73       35.75      3.40 o 
   6   7  12        9.70       11.14      1.06 o 
   7   7  12        0.11       -0.82      0.82 o 
   8   7  12        3.00        3.89      1.06 o 
   9   7  12        2.84        1.14      1.35 o 
  10   7  12        0.00        0.45      1.41 o 
  -7   8  12        7.34       10.50      1.09 o 
  -6   8  12        1.06        1.11      0.77 o 
  -5   8  12        1.21        1.42      0.59 o 
  -4   8  12       11.20       11.35      0.67 o 
  -3   8  12        1.42        1.26      0.41 o 
  -2   8  12        5.88        5.99      0.43 o 
  -1   8  12       19.25       17.73      0.56 o 
   0   8  12       32.04       34.40      0.72 o 
   1   8  12       71.41       70.47      1.06 o 
   2   8  12       22.37       22.47      1.03 o 
   3   8  12        0.22       -0.11      0.55 o 
   4   8  12        6.74        7.80      0.85 o 
   5   8  12        0.52        1.08      0.74 o 
   6   8  12        8.06        8.20      0.99 o 
   7   8  12        0.25        0.17      0.89 o 
   8   8  12        7.46        8.96      1.22 o 
   9   8  12        1.91        0.68      1.37 o 
  -7   9  12        1.52        2.09      0.84 o 
  -6   9  12        0.36        1.25      0.64 o 
  -5   9  12        1.68        2.91      0.65 o 
  -4   9  12        2.02        2.07      0.45 o 
  -3   9  12        1.95        1.09      0.39 o 
  -2   9  12        0.55        0.25      0.37 o 
  -1   9  12        5.49        5.91      0.39 o 
   0   9  12        1.60        2.22      0.34 o 
   1   9  12        2.81        4.41      0.40 o 
   2   9  12       10.17       12.26      0.68 o 
   3   9  12        1.48        1.28      1.03 o 
   4   9  12       16.21       17.12      1.08 o 
   5   9  12        4.14        5.69      0.91 o 
   6   9  12        0.17        0.42      0.80 o 
   7   9  12        0.01       -0.77      1.36 o 
   8   9  12        0.01       -0.86      1.28 o 
   9   9  12        0.11       -0.21      1.04 o 
  -6  10  12        0.16        0.48      0.80 o 
  -5  10  12       19.41       22.87      0.89 o 
  -4  10  12        9.86       11.22      0.58 o 
  -3  10  12       22.47       24.60      0.72 o 
  -2  10  12       22.93       23.73      0.70 o 
  -1  10  12        1.63        1.92      0.36 o 
   0  10  12        0.15       -0.33      0.33 o 
   1  10  12        1.76        2.01      0.37 o 
   2  10  12        1.04        1.19      0.46 o 
   3  10  12        0.08       -0.51      0.51 o 
   4  10  12        0.35        1.37      0.62 o 
   5  10  12        9.27        9.79      1.06 o 
   6  10  12        0.01       -0.86      0.86 o 
   7  10  12        0.08       -0.25      0.91 o 
   8  10  12        1.00        2.33      1.47 o 
  -6  11  12        0.29       -0.40      0.86 o 
  -5  11  12       13.53       16.25      0.84 o 
  -4  11  12        0.23       -0.50      0.50 o 
  -3  11  12        0.49        1.13      0.45 o 
  -2  11  12       33.69       40.01      1.10 o 
  -1  11  12       16.56       17.57      0.58 o 
   0  11  12       16.32       17.30      0.65 o 
   1  11  12       13.73       14.39      0.56 o 
   2  11  12        0.05        0.30      0.41 o 
   3  11  12        1.20        0.77      0.59 o 
   4  11  12        1.89        1.80      0.68 o 
   5  11  12        0.70        0.25      0.82 o 
   6  11  12        1.08        0.78      0.92 o 
   7  11  12        0.49        0.55      0.97 o 
  -5  12  12        4.88        7.86      0.91 o 
  -4  12  12        6.50        8.03      0.73 o 
  -3  12  12        9.44       11.94      0.65 o 
  -2  12  12        7.24        8.23      0.65 o 
  -1  12  12        8.17        8.26      0.57 o 
   0  12  12        0.00       -0.40      0.40 o 
   1  12  12        3.43        3.71      0.46 o 
   2  12  12        0.24       -0.43      0.43 o 
   3  12  12        0.19       -0.29      0.59 o 
   4  12  12        3.84        2.85      0.73 o 
   5  12  12        1.08        1.01      0.89 o 
   6  12  12        0.01        0.13      1.35 o 
   7  12  12        0.11       -0.81      1.61 o 
  -4  13  12        0.58       -0.56      0.56 o 
  -3  13  12        3.83        4.22      0.57 o 
  -2  13  12        0.81       -0.36      0.45 o 
  -1  13  12        1.18        0.55      0.44 o 
   0  13  12        1.79        1.08      0.45 o 
   1  13  12        0.27       -0.42      0.47 o 
   2  13  12        8.08       11.52      0.72 o 
   3  13  12        3.82        4.00      0.71 o 
   4  13  12        3.15        3.14      0.76 o 
   5  13  12        0.81       -0.26      0.85 o 
  -2  14  12        2.35        1.95      0.49 o 
  -1  14  12        0.00       -0.48      0.48 o 
   0  14  12        0.04       -0.20      0.42 o 
   1  14  12        1.80        1.50      0.53 o 
   2  14  12        0.56        0.79      0.53 o 
   3  14  12        0.04       -0.76      0.76 o 
   0 -10  13        0.39        0.57      1.24 o 
   1 -10  13        0.14       -0.43      0.99 o 
   2 -10  13        2.07        2.08      1.05 o 
   3 -10  13        8.91        8.45      1.25 o 
  -3  -9  13        9.57       11.93      1.58 o 
  -2  -9  13        9.56       13.10      1.55 o 
  -1  -9  13        6.11        6.00      1.30 o 
   0  -9  13        0.86        1.01      1.10 o 
   1  -9  13        0.03       -0.95      0.98 o 
   2  -9  13        0.82        0.84      1.00 o 
   3  -9  13        3.04        3.77      1.11 o 
   4  -9  13        0.53        0.75      2.10 o 
   5  -9  13        6.76        6.37      1.21 o 
  -4  -8  13        4.06        6.38      1.54 o 
  -3  -8  13        1.59        3.72      1.35 o 
  -2  -8  13        1.04        1.17      1.48 o 
  -1  -8  13        1.61        1.67      0.91 o 
   0  -8  13       16.60       21.20      1.55 o 
   1  -8  13        3.62        3.44      0.93 o 
   2  -8  13        4.21        3.49      0.90 o 
   3  -8  13        3.62        3.38      1.04 o 
   4  -8  13        2.90        4.84      0.95 o 
   5  -8  13        0.00       -0.52      0.90 o 
   6  -8  13        1.40        0.56      2.23 o 
   7  -8  13        0.80        1.03      1.08 o 
  -5  -7  13        5.77        3.38      1.43 o 
  -4  -7  13        3.99        2.70      1.03 o 
  -3  -7  13        9.09        9.63      1.14 o 
  -2  -7  13        0.16        0.82      1.30 o 
  -1  -7  13        0.13        0.44      0.84 o 
   0  -7  13        7.28        6.70      1.01 o 
   1  -7  13        6.85        6.92      0.98 o 
   2  -7  13       15.62       16.24      1.27 o 
   3  -7  13        4.36        4.67      0.90 o 
   4  -7  13        1.58        2.31      0.87 o 
   5  -7  13        2.21        2.76      0.90 o 
   6  -7  13        0.22        0.58      1.31 o 
   7  -7  13        0.25       -1.08      1.08 o 
   8  -7  13        0.02       -0.30      1.15 o 
  -6  -6  13        0.27        1.27      1.96 o 
  -5  -6  13        0.14       -0.66      1.20 o 
  -4  -6  13        0.68        0.32      0.90 o 
  -3  -6  13        3.15        3.46      0.97 o 
  -2  -6  13        3.29        3.76      1.45 o 
  -1  -6  13        2.17        1.27      0.76 o 
   0  -6  13        0.33        0.02      0.76 o 
   1  -6  13        2.74        2.64      0.79 o 
   2  -6  13        0.46        0.24      0.87 o 
   3  -6  13        1.74        0.15      0.75 o 
   4  -6  13        1.09        1.07      0.79 o 
   5  -6  13        9.09       10.61      1.11 o 
   6  -6  13        1.06        1.45      1.09 o 
   7  -6  13        1.84        3.31      2.86 o 
   8  -6  13        4.68        4.53      2.11 o 
  -6  -5  13        4.91        3.48      2.05 o 
  -5  -5  13        1.35        1.11      1.00 o 
  -4  -5  13        1.11       -0.74      0.74 o 
  -3  -5  13        3.60        3.84      0.84 o 
  -2  -5  13       30.44       36.01      1.77 o 
  -1  -5  13       91.72       92.97      2.44 o 
   0  -5  13       24.86       25.44      1.31 o 
   1  -5  13       43.66       41.82      1.70 o 
   2  -5  13        9.97        8.41      0.94 o 
   3  -5  13        2.92        3.90      0.83 o 
   4  -5  13        4.13        5.24      0.89 o 
   5  -5  13        2.37        1.20      0.81 o 
   6  -5  13        3.45        4.57      0.94 o 
   7  -5  13        3.97        6.63      1.24 o 
   8  -5  13        2.17        3.67      1.21 o 
   9  -5  13        0.18       -1.09      1.61 o 
  -7  -4  13        2.41        2.99      1.17 o 
  -6  -4  13        5.28        3.43      1.14 o 
  -5  -4  13        3.31        2.54      1.00 o 
  -4  -4  13       12.17       16.51      1.03 o 
  -3  -4  13        0.03        0.01      0.59 o 
  -2  -4  13       27.30       23.46      0.94 o 
  -1  -4  13       17.96       18.25      0.89 o 
   0  -4  13        2.17        1.70      0.69 o 
   1  -4  13       76.27       76.70      2.12 o 
   2  -4  13       54.73       54.91      1.81 o 
   3  -4  13        0.14       -0.64      0.64 o 
   4  -4  13        0.02       -0.66      0.66 o 
   5  -4  13        1.05        3.06      0.79 o 
   6  -4  13        2.24        0.83      0.81 o 
   7  -4  13        0.03       -0.50      1.05 o 
   8  -4  13        0.05       -0.84      0.84 o 
   9  -4  13        1.50        1.89      1.27 o 
  -7  -3  13        0.13       -0.73      1.02 o 
  -6  -3  13        1.77        1.16      1.07 o 
  -5  -3  13       15.27       15.99      1.50 o 
  -4  -3  13       48.94       50.50      1.93 o 
  -3  -3  13        3.50        2.69      0.71 o 
  -2  -3  13        5.55        6.14      0.64 o 
  -1  -3  13       98.88      101.93      1.87 o 
   0  -3  13       30.36       28.68      1.02 o 
   1  -3  13       22.84       21.46      0.87 o 
   2  -3  13       14.43       14.57      0.88 o 
   3  -3  13       13.45       12.88      0.86 o 
   4  -3  13       12.83       13.99      0.88 o 
   5  -3  13       28.76       29.65      1.27 o 
   6  -3  13        8.01        8.35      0.86 o 
   7  -3  13        7.89        9.52      1.12 o 
   8  -3  13        0.76       -0.83      1.18 o 
   9  -3  13        0.33        0.31      1.22 o 
  10  -3  13        0.00       -0.58      1.21 o 
  -8  -2  13        2.10        3.00      1.40 o 
  -7  -2  13        0.11       -1.00      1.00 o 
  -6  -2  13       15.95       19.32      1.52 o 
  -5  -2  13       12.16       10.54      1.15 o 
  -4  -2  13       32.89       28.95      1.54 o 
  -3  -2  13        8.31        7.45      0.77 o 
  -2  -2  13      239.69      225.76      5.57 o 
  -1  -2  13      108.78      107.13      2.43 o 
   0  -2  13        6.82        5.58      0.58 o 
   1  -2  13        6.63        7.34      0.71 o 
   2  -2  13        6.84        6.24      0.50 o 
   3  -2  13        4.07        2.53      0.52 o 
   4  -2  13        0.06       -0.18      0.49 o 
   5  -2  13        0.27        0.30      0.55 o 
   6  -2  13        4.42        2.85      0.90 o 
   7  -2  13        1.30        0.94      0.90 o 
   8  -2  13        0.39        0.55      0.95 o 
   9  -2  13        0.01       -1.18      1.18 o 
  10  -2  13        0.20        0.48      1.28 o 
  -8  -1  13        6.77        6.36      1.56 o 
  -7  -1  13        5.14        6.02      1.27 o 
  -6  -1  13        6.00        9.69      1.22 o 
  -5  -1  13        3.75        5.43      1.01 o 
  -4  -1  13        7.85        9.91      1.07 o 
  -3  -1  13        2.76        1.52      0.72 o 
  -2  -1  13       86.96       78.02      1.60 o 
  -1  -1  13        1.28        2.31      0.60 o 
   0  -1  13        1.60        1.95      0.51 o 
   1  -1  13      104.71       97.75      1.78 o 
   2  -1  13        0.77        1.03      0.44 o 
   3  -1  13        0.79        0.34      0.47 o 
   4  -1  13        1.21        0.93      0.51 o 
   5  -1  13        0.56        1.14      0.52 o 
   6  -1  13        0.37       -0.19      0.54 o 
   7  -1  13        1.03       -0.77      0.77 o 
   8  -1  13        2.94        0.74      0.94 o 
   9  -1  13        6.18        7.57      1.46 o 
  10  -1  13        0.67        1.01      1.27 o 
  -8   0  13        7.83        8.55      2.47 o 
  -7   0  13       13.91       16.14      1.45 o 
  -6   0  13       24.81       31.47      1.68 o 
  -5   0  13       48.45       47.58      1.56 o 
  -4   0  13       85.94       82.03      1.88 o 
  -3   0  13        6.30        4.04      0.65 o 
  -2   0  13      159.85      148.62      2.68 o 
  -1   0  13      174.95      171.79      2.39 o 
   0   0  13        0.00       -0.04      0.43 o 
   1   0  13       29.28       33.51      0.89 o 
   2   0  13        0.10       -0.37      0.37 o 
   3   0  13      265.39      244.52      3.52 o 
   4   0  13       41.65       39.39      1.24 o 
   5   0  13        0.13       -0.48      0.48 o 
   6   0  13        2.51        1.10      0.58 o 
   7   0  13        6.43        6.34      0.85 o 
   8   0  13        0.11       -0.67      0.76 o 
   9   0  13        2.12        2.20      1.17 o 
  10   0  13        4.92        2.17      1.91 o 
  -8   1  13       10.33       11.62      1.79 o 
  -7   1  13        2.31        1.83      1.25 o 
  -6   1  13        2.02        1.75      0.99 o 
  -5   1  13        0.09        1.10      0.71 o 
  -4   1  13       11.06       11.20      0.86 o 
  -3   1  13        0.07        0.44      0.48 o 
  -2   1  13       74.34       75.52      2.29 o 
  -1   1  13        0.26       -0.35      0.42 o 
   0   1  13       86.45       74.30      1.40 o 
   1   1  13        1.80        1.79      0.45 o 
   2   1  13        0.49       -0.06      0.37 o 
   3   1  13       14.26       10.83      0.62 o 
   4   1  13       17.65       18.46      0.76 o 
   5   1  13       32.91       32.36      1.16 o 
   6   1  13        4.99        5.01      0.80 o 
   7   1  13       17.83       19.04      1.13 o 
   8   1  13        1.22        3.11      0.87 o 
   9   1  13        4.63        4.30      1.40 o 
  10   1  13        1.85        3.24      2.06 o 
  -8   2  13        0.43        0.38      1.33 o 
  -7   2  13        1.42       -0.01      0.86 o 
  -6   2  13        2.57        2.25      0.85 o 
  -5   2  13        9.27       12.20      0.91 o 
  -4   2  13        1.28        1.31      0.73 o 
  -3   2  13        6.71        6.03      0.64 o 
  -2   2  13       29.64       28.39      1.12 o 
  -1   2  13        0.54       -0.45      0.45 o 
   0   2  13       60.01       63.00      1.69 o 
   1   2  13       15.06       13.35      0.72 o 
   2   2  13       27.58       22.87      0.96 o 
   3   2  13       38.25       35.87      1.00 o 
   4   2  13       38.17       31.79      0.96 o 
   5   2  13        1.64        1.78      0.50 o 
   6   2  13        0.15        0.72      0.72 o 
   7   2  13       71.22       77.44      5.24 o 
   8   2  13        5.35        7.46      2.21 o 
   9   2  13        1.21       -0.45      1.19 o 
  10   2  13        1.25        1.60      1.31 o 
  -8   3  13        0.18        0.09      0.97 o 
  -7   3  13        0.16        0.35      0.87 o 
  -6   3  13        4.87        5.20      0.95 o 
  -5   3  13        3.62        4.30      0.82 o 
  -4   3  13        2.17        2.18      0.65 o 
  -3   3  13       12.62       11.57      0.80 o 
  -2   3  13        0.87       -0.14      0.51 o 
  -1   3  13       23.22       21.74      0.95 o 
   0   3  13      337.86      333.52      8.29 o 
   1   3  13      125.92      118.69      2.10 o 
   2   3  13      122.47      117.06      1.86 o 
   3   3  13      119.50      107.57      1.97 o 
   4   3  13        4.58        5.05      0.59 o 
   5   3  13       10.75       11.16      0.93 o 
   6   3  13        9.41        8.46      0.91 o 
   7   3  13        7.27        7.20      2.40 o 
   8   3  13        6.30        5.05      1.21 o 
   9   3  13        0.02       -0.19      1.26 o 
  10   3  13        1.08        0.39      1.32 o 
  -8   4  13        0.08       -0.89      0.89 o 
  -7   4  13        6.69        7.82      1.11 o 
  -6   4  13       36.21       39.28      1.75 o 
  -5   4  13        4.93        4.59      0.77 o 
  -4   4  13       48.97       45.65      1.62 o 
  -3   4  13       44.53       41.91      1.49 o 
  -2   4  13       10.75       11.65      0.75 o 
  -1   4  13      185.26      184.40      3.17 o 
   0   4  13      114.57      112.71      2.06 o 
   1   4  13       20.87       16.95      1.13 o 
   2   4  13        2.41        1.09      0.52 o 
   3   4  13        5.95        7.42      0.56 o 
   4   4  13        1.89        3.37      0.68 o 
   5   4  13       15.37       12.48      1.05 o 
   6   4  13        0.84        0.91      0.76 o 
   7   4  13       24.93       32.14      2.40 o 
   8   4  13       10.41       12.28      1.91 o 
   9   4  13        1.09        0.94      1.29 o 
  10   4  13        4.00        3.79      1.51 o 
  -8   5  13        5.03        4.27      1.36 o 
  -7   5  13        0.88       -0.46      1.05 o 
  -6   5  13        2.21        3.35      0.85 o 
  -5   5  13        0.77       -0.70      0.70 o 
  -4   5  13       12.91       12.41      1.02 o 
  -3   5  13        0.04       -0.14      0.63 o 
  -2   5  13        6.73        7.47      0.76 o 
  -1   5  13       21.98       17.34      0.93 o 
   0   5  13       15.93       15.19      0.70 o 
   1   5  13        9.94        6.91      0.66 o 
   2   5  13        3.23        3.21      0.61 o 
   3   5  13       17.49       14.95      0.68 o 
   4   5  13        6.43        5.73      0.75 o 
   5   5  13        2.53        1.38      0.88 o 
   6   5  13        9.93       11.05      2.11 o 
   7   5  13        0.21        1.95      0.85 o 
   8   5  13        0.64       -0.16      1.40 o 
   9   5  13        0.00       -1.46      1.66 o 
  10   5  13        0.02        0.91      1.33 o 
  -8   6  13        0.02       -0.89      0.89 o 
  -7   6  13        4.87        6.11      1.12 o 
  -6   6  13       37.33       45.50      1.85 o 
  -5   6  13       10.54       12.27      1.17 o 
  -4   6  13       21.71       22.69      1.22 o 
  -3   6  13        0.22       -0.24      0.62 o 
  -2   6  13       24.24       24.82      1.73 o 
  -1   6  13        0.69        0.00      0.46 o 
   0   6  13        0.15       -0.44      0.44 o 
   1   6  13       17.95       18.49      0.84 o 
   2   6  13       21.98       23.94      1.08 o 
   3   6  13       37.32       40.30      1.39 o 
   4   6  13        6.98        7.97      0.71 o 
   5   6  13        3.87        3.61      0.68 o 
   6   6  13        0.05       -0.71      0.71 o 
   7   6  13        4.55        5.50      0.90 o 
   8   6  13        2.67        3.45      1.34 o 
   9   6  13        3.76        7.46      2.09 o 
  10   6  13        0.08        0.12      2.06 o 
  -7   7  13        3.91        2.60      1.00 o 
  -6   7  13       11.55       16.64      2.10 o 
  -5   7  13        0.06        0.54      0.78 o 
  -4   7  13       30.01       31.26      1.23 o 
  -3   7  13       14.30       12.82      0.82 o 
  -2   7  13        3.41        2.94      0.49 o 
  -1   7  13        1.72        2.15      0.45 o 
   0   7  13        0.23        0.16      0.40 o 
   1   7  13        3.65        3.51      0.55 o 
   2   7  13       18.03       21.13      0.88 o 
   3   7  13       11.06       13.60      1.43 o 
   4   7  13       15.43       14.43      0.97 o 
   5   7  13       10.68       11.36      1.00 o 
   6   7  13        0.33       -0.06      0.78 o 
   7   7  13        0.94        1.07      0.87 o 
   8   7  13        1.34       -0.98      0.98 o 
   9   7  13        0.94       -1.20      1.20 o 
  -7   8  13        0.09        1.21      0.89 o 
  -6   8  13        3.72        7.19      1.04 o 
  -5   8  13        7.32        9.01      0.82 o 
  -4   8  13        0.02        0.11      0.60 o 
  -3   8  13        6.45        6.45      0.72 o 
  -2   8  13        2.04        1.69      0.48 o 
  -1   8  13       24.63       25.84      0.87 o 
   0   8  13        0.50       -0.05      0.41 o 
   1   8  13        9.09        8.70      0.56 o 
   2   8  13        4.95        5.18      0.60 o 
   3   8  13        4.09        4.17      0.75 o 
   4   8  13        5.02        4.86      0.80 o 
   5   8  13        9.88       11.89      1.03 o 
   6   8  13        0.14       -0.58      0.81 o 
   7   8  13        5.81        5.91      1.07 o 
   8   8  13        3.32        1.94      1.06 o 
   9   8  13        0.52       -0.57      1.32 o 
  -7   9  13        1.63        2.08      0.98 o 
  -6   9  13       19.97       23.53      1.57 o 
  -5   9  13        0.07        0.61      0.67 o 
  -4   9  13        1.99        2.40      0.64 o 
  -3   9  13        0.26        0.14      0.46 o 
  -2   9  13       12.01       12.86      0.61 o 
  -1   9  13       23.52       25.01      0.80 o 
   0   9  13        0.38        0.73      0.43 o 
   1   9  13        1.84        2.99      0.47 o 
   2   9  13        8.14        8.98      0.82 o 
   3   9  13        0.86        1.34      0.59 o 
   4   9  13        1.29        2.49      0.79 o 
   5   9  13        2.84        3.92      0.90 o 
   6   9  13       12.00       10.88      1.12 o 
   7   9  13        4.46        4.57      1.57 o 
   8   9  13        1.05        0.88      1.03 o 
  -6  10  13        0.58        1.27      0.84 o 
  -5  10  13        3.64        4.23      0.70 o 
  -4  10  13        0.05       -0.18      0.61 o 
  -3  10  13        8.25        8.90      0.59 o 
  -2  10  13        1.50        2.26      0.48 o 
  -1  10  13        0.14        0.08      0.41 o 
   0  10  13        5.15        4.13      0.50 o 
   1  10  13        6.73        6.92      0.63 o 
   2  10  13        4.08        5.49      0.65 o 
   3  10  13        3.86        3.75      0.65 o 
   4  10  13        0.29        0.04      0.74 o 
   5  10  13        8.82        9.57      1.08 o 
   6  10  13        0.08       -0.52      0.85 o 
   7  10  13        0.02       -0.87      1.01 o 
   8  10  13        0.08       -0.96      0.96 o 
  -5  11  13        0.02       -0.47      0.79 o 
  -4  11  13       18.98       22.98      2.01 o 
  -3  11  13        0.32       -0.20      0.67 o 
  -2  11  13       19.29       24.08      0.77 o 
  -1  11  13       25.78       27.17      0.89 o 
   0  11  13        2.27        2.79      0.50 o 
   1  11  13        0.05        0.09      0.47 o 
   2  11  13        2.74        3.33      0.83 o 
   3  11  13        2.65        3.29      0.83 o 
   4  11  13        0.33       -0.76      0.76 o 
   5  11  13        0.55        0.86      0.89 o 
   6  11  13        2.10        0.74      0.97 o 
   7  11  13        0.29        0.57      1.01 o 
  -4  12  13        8.57        8.99      0.76 o 
  -3  12  13        0.91        1.03      0.58 o 
  -2  12  13        3.93        6.58      0.75 o 
  -1  12  13        7.08        7.60      0.77 o 
   0  12  13        0.87       -0.60      0.60 o 
   1  12  13        4.28        2.85      0.49 o 
   2  12  13        0.97       -0.42      0.57 o 
   3  12  13        0.03        0.03      0.64 o 
   4  12  13        0.02       -0.77      0.77 o 
   5  12  13        0.76        0.11      0.86 o 
   6  12  13        0.21        1.39      0.96 o 
  -3  13  13        0.02       -0.54      0.54 o 
  -2  13  13        0.37       -0.53      0.53 o 
  -1  13  13        0.78       -0.42      0.56 o 
   0  13  13        0.07       -0.51      0.51 o 
   1  13  13        0.24       -0.50      0.50 o 
   2  13  13       11.10       13.20      1.06 o 
   3  13  13        8.83        9.80      1.08 o 
   4  13  13        0.67        1.38      0.85 o 
   5  13  13        0.08        0.24      0.88 o 
  -1  14  13        1.31        1.07      0.55 o 
   0  14  13        0.12       -0.27      0.52 o 
   1  14  13        0.14       -0.05      0.57 o 
   2  14  13        0.53        1.30      0.81 o 
  -1  -9  14        1.11        1.61      1.25 o 
   0  -9  14        0.19        0.01      1.13 o 
   1  -9  14        3.73        2.94      1.17 o 
   2  -9  14        0.74       -0.78      1.05 o 
   3  -9  14        4.91        4.60      1.21 o 
   4  -9  14        2.92        4.76      2.59 o 
  -3  -8  14       11.25        8.81      1.62 o 
  -2  -8  14       10.70       12.74      1.62 o 
  -1  -8  14        8.84       11.30      1.46 o 
   0  -8  14       14.35       15.52      1.32 o 
   1  -8  14        0.08        0.29      0.86 o 
   2  -8  14        0.32        0.48      0.87 o 
   3  -8  14        0.02        0.96      0.88 o 
   4  -8  14        0.19        0.34      1.05 o 
   5  -8  14        1.41        0.22      1.05 o 
   6  -8  14        1.55        1.62      1.19 o 
  -4  -7  14        3.71        5.06      1.49 o 
  -3  -7  14        3.28        2.16      1.34 o 
  -2  -7  14        9.58       10.15      1.22 o 
  -1  -7  14        0.77        0.50      0.91 o 
   0  -7  14        9.96       10.21      1.10 o 
   1  -7  14       10.67       11.43      1.13 o 
   2  -7  14        2.77        2.10      0.88 o 
   3  -7  14        0.85        0.09      0.83 o 
   4  -7  14        8.26       10.04      1.11 o 
   5  -7  14        7.36        8.49      1.15 o 
   6  -7  14        0.28       -0.21      1.41 o 
   7  -7  14        0.30        1.63      1.21 o 
  -5  -6  14        6.52        9.39      2.30 o 
  -4  -6  14        3.95       -1.62      1.97 o 
  -3  -6  14       10.62        9.92      1.20 o 
  -2  -6  14       16.04       17.04      1.31 o 
  -1  -6  14        2.37        2.30      0.92 o 
   0  -6  14        0.82       -0.10      0.81 o 
   1  -6  14        4.11        4.31      0.94 o 
   2  -6  14       41.02       41.79      1.76 o 
   3  -6  14        0.84        1.61      0.89 o 
   4  -6  14        0.89        0.16      0.83 o 
   5  -6  14        0.17       -0.68      0.83 o 
   6  -6  14        0.03       -0.55      1.06 o 
   7  -6  14        0.06       -0.06      1.64 o 
   8  -6  14        0.39       -1.25      1.25 o 
  -6  -5  14        0.87        1.97      1.43 o 
  -5  -5  14        0.45        0.76      1.21 o 
  -4  -5  14        2.13        0.37      1.38 o 
  -3  -5  14        0.06       -0.60      1.81 o 
  -2  -5  14        4.08        2.14      0.96 o 
  -1  -5  14        1.78        2.18      0.89 o 
   0  -5  14       10.21       10.66      1.05 o 
   1  -5  14        7.31        7.68      0.97 o 
   2  -5  14       15.44       13.27      1.09 o 
   3  -5  14       30.50       28.82      1.48 o 
   4  -5  14       11.36       11.99      1.11 o 
   5  -5  14        2.13        2.11      0.88 o 
   6  -5  14        1.09        1.54      0.91 o 
   7  -5  14        1.05        2.96      1.19 o 
   8  -5  14        4.16        3.35      1.32 o 
  -6  -4  14        7.56        9.40      1.65 o 
  -5  -4  14        3.79        3.52      0.97 o 
  -4  -4  14       10.59       11.70      1.07 o 
  -3  -4  14        0.97        0.09      0.60 o 
  -2  -4  14        0.11        0.49      0.60 o 
  -1  -4  14       53.96       51.99      1.85 o 
   0  -4  14       67.76       65.15      2.39 o 
   1  -4  14       34.42       31.32      1.77 o 
   2  -4  14      189.03      187.43      3.62 o 
   3  -4  14       18.08       17.34      1.19 o 
   4  -4  14        0.56       -0.25      0.81 o 
   5  -4  14        1.61        1.22      0.83 o 
   6  -4  14        6.77        7.84      1.01 o 
   7  -4  14        0.00        0.78      1.12 o 
   8  -4  14        0.08        0.31      1.24 o 
   9  -4  14        1.13        0.80      1.63 o 
  -7  -3  14        0.99        1.22      1.44 o 
  -6  -3  14        3.64        3.38      1.12 o 
  -5  -3  14       15.04       19.00      1.47 o 
  -4  -3  14        3.28        2.58      1.17 o 
  -3  -3  14        8.85        8.36      0.89 o 
  -2  -3  14        9.20        7.08      0.94 o 
  -1  -3  14       76.43       69.69      1.94 o 
   0  -3  14        2.07        0.59      0.58 o 
   1  -3  14       18.05       18.11      1.01 o 
   2  -3  14       64.66       64.22      1.70 o 
   3  -3  14        4.47        2.45      0.79 o 
   4  -3  14        9.36        9.43      0.96 o 
   5  -3  14        9.57       11.77      1.04 o 
   6  -3  14        0.24        0.62      0.83 o 
   7  -3  14        0.81       -0.08      0.95 o 
   8  -3  14        1.86        1.92      1.03 o 
   9  -3  14        0.00       -1.22      1.41 o 
  -7  -2  14        2.66        1.75      1.13 o 
  -6  -2  14        8.49       11.69      1.34 o 
  -5  -2  14        5.59        9.56      1.57 o 
  -4  -2  14       15.94       13.37      1.25 o 
  -3  -2  14       14.95       15.39      1.01 o 
  -2  -2  14        2.39        2.26      0.70 o 
  -1  -2  14       13.86       15.48      0.87 o 
   0  -2  14        8.40        9.01      0.80 o 
   1  -2  14        2.04        1.21      0.54 o 
   2  -2  14       13.53       12.49      0.90 o 
   3  -2  14        1.85        0.34      0.58 o 
   4  -2  14       23.77       22.07      0.94 o 
   5  -2  14       10.69       10.13      0.87 o 
   6  -2  14       22.11       25.36      1.30 o 
   7  -2  14        0.21       -0.38      0.88 o 
   8  -2  14        1.45       -0.23      0.98 o 
   9  -2  14        0.76        1.62      1.32 o 
  10  -2  14        0.51       -1.58      1.58 o 
  -7  -1  14        1.43        1.29      1.10 o 
  -6  -1  14        0.63        2.55      1.27 o 
  -5  -1  14        0.85       -1.11      1.58 o 
  -4  -1  14        4.43        3.85      0.95 o 
  -3  -1  14        1.66        1.25      0.67 o 
  -2  -1  14       30.67       30.60      1.22 o 
  -1  -1  14      290.58      283.41      4.03 o 
   0  -1  14       46.91       43.15      1.54 o 
   1  -1  14       14.69       13.93      0.74 o 
   2  -1  14       30.39       30.03      1.01 o 
   3  -1  14        8.39        7.56      0.67 o 
   4  -1  14        8.75        4.72      0.64 o 
   5  -1  14        0.31       -0.30      0.54 o 
   6  -1  14        5.89        4.89      0.72 o 
   7  -1  14        0.18       -0.41      0.89 o 
   8  -1  14        0.08        0.76      1.00 o 
   9  -1  14        1.35        2.52      1.29 o 
  10  -1  14        0.02       -1.57      1.94 o 
  -7   0  14       11.90       12.56      1.82 o 
  -6   0  14        2.37        1.27      0.98 o 
  -5   0  14       18.69       22.21      1.41 o 
  -4   0  14       12.10       10.71      1.09 o 
  -3   0  14        1.36        0.74      0.55 o 
  -2   0  14        4.70        4.32      0.66 o 
  -1   0  14        4.96        6.17      0.64 o 
   0   0  14        3.93        2.07      0.55 o 
   1   0  14       55.43       53.24      1.13 o 
   2   0  14        5.59        7.52      0.62 o 
   3   0  14        1.18        1.27      0.56 o 
   4   0  14       14.20       14.18      0.84 o 
   5   0  14       12.43       11.37      0.77 o 
   6   0  14       17.67       20.74      1.05 o 
   7   0  14        2.01        0.87      0.88 o 
   8   0  14        8.17        8.31      1.22 o 
   9   0  14        1.18        1.06      1.72 o 
  10   0  14        0.38        0.88      1.94 o 
  -8   1  14        0.88        0.08      2.17 o 
  -7   1  14        2.43        2.77      1.55 o 
  -6   1  14        3.41        3.29      1.30 o 
  -5   1  14       12.47       12.42      1.00 o 
  -4   1  14       16.07       14.42      1.00 o 
  -3   1  14        1.61        1.94      0.63 o 
  -2   1  14        4.68        4.50      0.64 o 
  -1   1  14       17.77       18.15      0.89 o 
   0   1  14        3.96        4.54      0.62 o 
   1   1  14        0.62       -0.28      0.41 o 
   2   1  14        1.93        0.92      0.43 o 
   3   1  14        0.05       -0.11      0.46 o 
   4   1  14       27.30       24.52      1.04 o 
   5   1  14        5.39        5.09      0.67 o 
   6   1  14        0.50        1.87      0.73 o 
   7   1  14        0.65       -0.12      0.94 o 
   8   1  14       15.43       14.27      1.38 o 
   9   1  14        1.02        1.63      1.55 o 
  10   1  14        3.46        4.58      2.26 o 
  -8   2  14        6.88        6.61      2.34 o 
  -7   2  14        9.83       12.19      1.36 o 
  -6   2  14        1.33        1.91      0.93 o 
  -5   2  14        0.75       -0.38      0.75 o 
  -4   2  14        0.00       -0.50      0.53 o 
  -3   2  14       32.89       33.71      1.42 o 
  -2   2  14       20.05       20.22      1.12 o 
  -1   2  14        9.69        7.88      0.71 o 
   0   2  14       46.68       47.21      1.34 o 
   1   2  14        1.17        2.34      0.54 o 
   2   2  14        1.58        2.61      0.50 o 
   3   2  14        0.06       -0.09      0.50 o 
   4   2  14       17.39       15.60      0.84 o 
   5   2  14        4.84        5.09      1.27 o 
   6   2  14        3.72        3.23      1.25 o 
   7   2  14        2.69        2.54      1.09 o 
   8   2  14       12.61       15.96      2.29 o 
   9   2  14        0.11       -0.73      1.22 o 
  10   2  14        0.12        1.42      1.38 o 
  -8   3  14        2.77        3.94      1.35 o 
  -7   3  14        0.49        2.91      1.01 o 
  -6   3  14        1.93        1.10      0.88 o 
  -5   3  14        0.13        0.38      0.70 o 
  -4   3  14        3.32        3.47      0.84 o 
  -3   3  14        1.53        1.22      0.60 o 
  -2   3  14       16.96       14.11      0.84 o 
  -1   3  14        2.64        2.29      0.60 o 
   0   3  14       89.15       90.32      1.86 o 
   1   3  14       17.72       18.83      0.92 o 
   2   3  14        5.32        5.86      0.57 o 
   3   3  14        1.39        1.88      0.54 o 
   4   3  14        4.57        4.00      0.61 o 
   5   3  14        2.63        1.46      0.72 o 
   6   3  14        0.25       -0.68      0.96 o 
   7   3  14        2.54        4.30      1.38 o 
   8   3  14       10.35        9.75      1.32 o 
   9   3  14        0.02       -1.16      1.16 o 
  10   3  14        2.40        3.63      1.51 o 
  -8   4  14        0.11       -1.15      1.72 o 
  -7   4  14        0.12       -0.58      0.96 o 
  -6   4  14        0.79        1.16      0.79 o 
  -5   4  14        1.88        1.92      0.85 o 
  -4   4  14        1.81        1.45      0.76 o 
  -3   4  14       13.74       14.16      1.02 o 
  -2   4  14       12.05       11.34      0.93 o 
  -1   4  14        2.71        2.33      0.62 o 
   0   4  14       19.10       23.93      1.03 o 
   1   4  14        6.21        5.53      0.95 o 
   2   4  14        0.08       -0.50      0.50 o 
   3   4  14        1.36        0.40      0.52 o 
   4   4  14       23.29       19.66      0.95 o 
   5   4  14        0.17       -0.10      0.73 o 
   6   4  14        1.85        1.69      0.80 o 
   7   4  14        1.19        2.19      1.15 o 
   8   4  14        1.82        1.97      1.09 o 
   9   4  14        0.43        0.81      1.27 o 
  10   4  14        0.04       -0.45      1.43 o 
  -7   5  14        1.90        3.71      0.94 o 
  -6   5  14        9.07        7.32      1.09 o 
  -5   5  14       32.19       35.21      1.75 o 
  -4   5  14        5.91        6.07      0.93 o 
  -3   5  14       25.04       28.43      1.36 o 
  -2   5  14       22.37       20.28      1.09 o 
  -1   5  14        0.93        0.72      0.62 o 
   0   5  14       60.02       55.40      1.67 o 
   1   5  14        0.02       -0.52      0.52 o 
   2   5  14        2.98        0.75      0.72 o 
   3   5  14        3.28        3.23      0.72 o 
   4   5  14       29.25       27.65      1.43 o 
   5   5  14       13.50       14.11      0.93 o 
   6   5  14        8.04       10.08      1.05 o 
   7   5  14        6.64        9.06      1.10 o 
   8   5  14        2.42        2.55      1.35 o 
   9   5  14        0.30        0.92      1.35 o 
  10   5  14        1.03        0.76      1.42 o 
  -7   6  14        3.54        4.18      1.14 o 
  -6   6  14        1.40        0.52      1.34 o 
  -5   6  14        0.00        0.37      0.87 o 
  -4   6  14        0.72        0.06      0.75 o 
  -3   6  14       23.28       23.97      1.52 o 
  -2   6  14        3.73        2.99      0.72 o 
  -1   6  14        9.83        9.22      1.19 o 
   0   6  14       13.45       12.69      0.90 o 
   1   6  14       21.99       20.66      1.10 o 
   2   6  14        1.70        1.15      1.43 o 
   3   6  14        1.00        1.25      1.08 o 
   4   6  14       10.73       10.84      0.90 o 
   5   6  14        1.35        0.92      0.76 o 
   6   6  14        0.61        0.26      0.81 o 
   7   6  14        0.17       -0.89      0.89 o 
   8   6  14        0.02       -1.23      1.23 o 
   9   6  14        0.85       -1.10      3.01 o 
  -7   7  14        1.36        2.70      1.24 o 
  -6   7  14        3.04        4.24      1.05 o 
  -5   7  14       39.30       44.91      3.30 o 
  -4   7  14       10.39       10.73      1.18 o 
  -3   7  14        8.66        8.47      0.96 o 
  -2   7  14        2.01        1.00      0.57 o 
  -1   7  14        9.71        9.34      0.72 o 
   0   7  14        6.63        7.38      0.68 o 
   1   7  14        0.01       -0.22      0.60 o 
   2   7  14       13.10       12.81      1.11 o 
   3   7  14        1.99        2.84      1.03 o 
   4   7  14        0.78        0.71      0.90 o 
   5   7  14        4.98        6.48      1.15 o 
   6   7  14        0.26       -0.79      0.79 o 
   7   7  14        0.01       -0.86      0.86 o 
   8   7  14        0.01       -1.02      1.02 o 
   9   7  14        0.01       -1.00      1.38 o 
  -6   8  14       23.20       29.70      1.58 o 
  -5   8  14       14.36       17.55      1.26 o 
  -4   8  14        0.01       -0.37      0.75 o 
  -3   8  14       49.67       57.13      1.54 o 
  -2   8  14        8.93        7.66      0.77 o 
  -1   8  14        2.08        1.95      0.58 o 
   0   8  14        0.08       -0.50      0.50 o 
   1   8  14        2.19        1.24      0.60 o 
   2   8  14        0.66        0.41      0.78 o 
   3   8  14        2.04        1.53      0.69 o 
   4   8  14        1.62        1.16      0.72 o 
   5   8  14       11.24       11.95      1.06 o 
   6   8  14        1.53        0.83      0.99 o 
   7   8  14        1.16        0.49      0.97 o 
   8   8  14        0.17       -1.74      1.82 o 
   9   8  14        0.22       -1.14      1.37 o 
  -6   9  14        0.41        0.95      0.87 o 
  -5   9  14       12.34       15.95      2.21 o 
  -4   9  14        2.76        2.40      0.71 o 
  -3   9  14        0.08        0.08      0.61 o 
  -2   9  14        0.32       -0.54      0.54 o 
  -1   9  14        1.90        2.28      0.66 o 
   0   9  14       12.34       12.60      0.82 o 
   1   9  14        0.68        0.25      0.68 o 
   2   9  14        3.40        3.33      0.71 o 
   3   9  14        1.32        1.19      0.74 o 
   4   9  14        6.29        8.05      0.96 o 
   5   9  14        0.08        0.22      0.81 o 
   6   9  14       11.17       11.50      1.18 o 
   7   9  14        4.09        5.16      1.14 o 
   8   9  14        2.01        2.84      1.13 o 
  -5  10  14        8.84        8.85      0.86 o 
  -4  10  14        1.42        1.46      0.68 o 
  -3  10  14        0.05       -0.33      0.58 o 
  -2  10  14        0.01       -0.03      0.56 o 
  -1  10  14       21.40       25.79      1.09 o 
   0  10  14       15.13       14.35      0.93 o 
   1  10  14        1.99        2.44      0.70 o 
   2  10  14        1.15        1.51      0.61 o 
   3  10  14        0.01        0.24      0.73 o 
   4  10  14        0.78        0.68      0.79 o 
   5  10  14        8.12       11.78      1.15 o 
   6  10  14        0.24        1.14      0.95 o 
   7  10  14        0.06        0.90      1.10 o 
  -5  11  14        0.66        1.13      1.22 o 
  -4  11  14        0.15        0.04      0.79 o 
  -3  11  14        0.54       -0.64      0.75 o 
  -2  11  14        3.21        2.47      0.62 o 
  -1  11  14        0.87        2.33      0.59 o 
   0  11  14        2.09        2.64      0.72 o 
   1  11  14        1.31        1.61      0.70 o 
   2  11  14        0.31       -0.53      0.59 o 
   3  11  14        6.85        8.37      1.12 o 
   4  11  14        6.66        5.83      1.08 o 
   5  11  14        0.00       -0.56      0.87 o 
   6  11  14        5.15        7.29      1.15 o 
   7  11  14        2.97        4.21      1.25 o 
  -3  12  14        3.04        2.55      0.85 o 
  -2  12  14        1.87        2.25      0.62 o 
  -1  12  14       26.21       29.77      1.30 o 
   0  12  14       20.21       20.40      1.37 o 
   1  12  14       11.33       12.27      0.94 o 
   2  12  14        0.11       -0.69      0.69 o 
   3  12  14        5.90        7.25      0.82 o 
   4  12  14        0.11       -0.48      0.88 o 
   5  12  14        0.04       -1.09      1.09 o 
  -2  13  14        1.96        1.60      0.62 o 
  -1  13  14        0.01       -0.06      0.64 o 
   0  13  14        0.29       -0.33      0.84 o 
   1  13  14        0.02       -0.71      0.82 o 
   2  13  14        0.07       -0.88      0.88 o 
   3  13  14        0.60        2.56      0.72 o 
   4  13  14        0.70        0.58      0.88 o 
  -1  -8  15        7.26        8.92      1.49 o 
   0  -8  15        3.46        4.23      1.30 o 
   1  -8  15        3.37        5.31      1.31 o 
   2  -8  15        0.65        0.80      1.13 o 
   3  -8  15        0.71       -0.43      1.10 o 
   4  -8  15        3.91        5.58      1.30 o 
  -3  -7  15        5.89        2.03      1.44 o 
  -2  -7  15       14.52       17.15      1.76 o 
  -1  -7  15        2.53        2.84      1.30 o 
   0  -7  15        0.23        0.04      0.89 o 
   1  -7  15        2.03        2.52      1.00 o 
   2  -7  15        0.03       -0.78      0.78 o 
   3  -7  15        0.18       -0.17      0.87 o 
   4  -7  15        0.94       -0.13      1.15 o 
   5  -7  15        1.10        1.82      1.43 o 
   6  -7  15        0.66        0.67      1.16 o 
  -4  -6  15        3.05        0.17      1.83 o 
  -3  -6  15        0.18       -0.19      1.20 o 
  -2  -6  15       15.89       18.19      2.07 o 
  -1  -6  15        0.82        0.55      0.95 o 
   0  -6  15        8.48        8.58      1.13 o 
   1  -6  15        4.98        6.07      1.03 o 
   2  -6  15        2.93        2.13      1.60 o 
   3  -6  15        2.66        3.94      0.99 o 
   4  -6  15        2.11        2.05      0.97 o 
   5  -6  15        4.71        4.88      1.06 o 
   6  -6  15        1.47        2.07      1.00 o 
   7  -6  15        0.16       -0.41      1.22 o 
  -5  -5  15        5.02        7.22      2.20 o 
  -4  -5  15        1.69        0.53      1.63 o 
  -3  -5  15        5.05        3.11      1.04 o 
  -2  -5  15       48.92       51.70      2.06 o 
  -1  -5  15        0.64       -0.31      0.84 o 
   0  -5  15        1.53        1.56      0.89 o 
   1  -5  15        0.33        0.88      0.85 o 
   2  -5  15       12.51       14.48      2.29 o 
   3  -5  15       38.81       41.38      1.82 o 
   4  -5  15        0.60        1.18      0.87 o 
   5  -5  15        2.29        1.11      0.89 o 
   6  -5  15        0.36       -0.85      0.85 o 
   7  -5  15        0.07       -0.51      1.88 o 
   8  -5  15        3.34        2.48      2.42 o 
  -5  -4  15        0.30        0.38      2.69 o 
  -4  -4  15        2.86        1.69      1.00 o 
  -3  -4  15       11.62        9.32      1.87 o 
  -2  -4  15        0.08       -0.26      0.85 o 
  -1  -4  15        0.36       -0.46      0.79 o 
   0  -4  15       26.56       26.26      2.22 o 
   1  -4  15        4.22        3.65      0.91 o 
   2  -4  15       18.90       21.10      1.31 o 
   3  -4  15        0.07       -0.70      0.87 o 
   4  -4  15        2.47        0.46      0.84 o 
   5  -4  15        0.41       -0.42      0.85 o 
   6  -4  15        0.72        0.10      1.16 o 
   7  -4  15        0.67        1.05      1.21 o 
   8  -4  15        0.00       -0.86      1.21 o 
  -6  -3  15        2.64        2.60      1.11 o 
  -5  -3  15       14.85       15.79      1.47 o 
  -4  -3  15        2.20        2.24      0.89 o 
  -3  -3  15        5.50        4.92      0.80 o 
  -2  -3  15       16.52       15.48      0.94 o 
  -1  -3  15        0.07       -0.36      0.59 o 
   0  -3  15       13.82       12.97      1.23 o 
   1  -3  15        2.29        1.45      0.72 o 
   2  -3  15       17.70       17.16      1.74 o 
   3  -3  15       19.18       17.20      1.63 o 
   4  -3  15        0.00       -0.76      0.76 o 
   5  -3  15        1.96        0.41      1.24 o 
   6  -3  15       11.77       13.31      1.20 o 
   7  -3  15       10.87       12.47      1.54 o 
   8  -3  15        0.02       -0.63      1.19 o 
   9  -3  15        0.72        2.01      1.33 o 
  -6  -2  15        0.84       -0.82      1.15 o 
  -5  -2  15       26.33       30.20      1.76 o 
  -4  -2  15       22.88       26.79      1.59 o 
  -3  -2  15       14.65       16.51      1.30 o 
  -2  -2  15        0.42       -0.64      0.64 o 
  -1  -2  15       15.17       14.54      0.87 o 
   0  -2  15        1.59        0.25      0.56 o 
   1  -2  15        0.01       -0.51      0.51 o 
   2  -2  15       17.14       13.92      0.93 o 
   3  -2  15       20.90       21.32      1.08 o 
   4  -2  15       10.13       10.74      1.11 o 
   5  -2  15        3.12        4.16      0.90 o 
   6  -2  15        7.30        8.12      1.05 o 
   7  -2  15        5.57        8.17      1.20 o 
   8  -2  15        1.06       -0.23      1.56 o 
   9  -2  15        0.00       -0.02      1.26 o 
  -7  -1  15        0.67        2.34      2.06 o 
  -6  -1  15        0.65        1.08      1.08 o 
  -5  -1  15        6.39        7.09      1.27 o 
  -4  -1  15        7.44        8.03      0.94 o 
  -3  -1  15       27.68       25.95      1.48 o 
  -2  -1  15        8.70       10.24      1.03 o 
  -1  -1  15       15.97       17.92      1.05 o 
   0  -1  15        3.17        2.11      0.62 o 
   1  -1  15        5.29        3.20      0.60 o 
   2  -1  15        0.01       -0.48      0.48 o 
   3  -1  15        6.47        5.33      0.81 o 
   4  -1  15        2.28        0.97      0.61 o 
   5  -1  15        2.72        2.03      0.66 o 
   6  -1  15       30.88       35.95      1.33 o 
   7  -1  15       16.30       20.14      1.59 o 
   8  -1  15        0.90       -0.92      0.92 o 
   9  -1  15        0.94        1.63      1.81 o 
  -7   0  15        0.01       -0.68      2.01 o 
  -6   0  15       15.33       17.54      1.53 o 
  -5   0  15        0.02       -0.83      0.89 o 
  -4   0  15        1.08        0.94      0.79 o 
  -3   0  15        0.41       -0.74      0.74 o 
  -2   0  15        3.14        2.80      1.02 o 
  -1   0  15       61.72       57.21      2.18 o 
   0   0  15       44.21       40.74      1.41 o 
   1   0  15       12.02       10.19      0.73 o 
   2   0  15       10.74       10.12      0.72 o 
   3   0  15       13.60       13.92      0.89 o 
   4   0  15       12.50       13.75      0.81 o 
   5   0  15        0.42       -0.57      0.57 o 
   6   0  15        0.40       -0.04      0.75 o 
   7   0  15        4.74        5.26      0.93 o 
   8   0  15        0.43       -0.25      1.33 o 
   9   0  15        2.42        5.60      2.13 o 
  -7   1  15       33.98       39.77      3.69 o 
  -6   1  15       23.11       26.43      2.05 o 
  -5   1  15       12.05       10.20      1.19 o 
  -4   1  15       11.49       10.20      0.84 o 
  -3   1  15        7.29        7.28      0.82 o 
  -2   1  15        7.55        7.20      0.76 o 
  -1   1  15        6.99        7.64      0.73 o 
   0   1  15        9.20        9.85      0.77 o 
   1   1  15       33.37       32.86      1.11 o 
   2   1  15       35.83       35.21      1.10 o 
   3   1  15        0.06       -0.32      0.56 o 
   4   1  15        7.31        8.17      0.74 o 
   5   1  15        0.21        0.79      0.62 o 
   6   1  15        5.91        7.15      1.10 o 
   7   1  15       10.56        9.72      2.16 o 
   8   1  15        9.30        7.00      1.84 o 
   9   1  15        1.00        1.04      1.79 o 
  10   1  15        0.03        1.11      2.25 o 
  -7   2  15        0.46        1.63      2.10 o 
  -6   2  15        0.01        2.15      1.04 o 
  -5   2  15        7.63        7.81      0.92 o 
  -4   2  15        1.18       -0.03      0.66 o 
  -3   2  15        9.19        9.26      0.84 o 
  -2   2  15       11.44       11.03      0.84 o 
  -1   2  15        3.81        3.13      0.70 o 
   0   2  15        7.33        6.70      0.71 o 
   1   2  15        5.71        6.34      0.69 o 
   2   2  15        0.14       -0.09      0.49 o 
   3   2  15        1.04        1.46      0.59 o 
   4   2  15        0.00       -0.59      0.59 o 
   5   2  15        1.21        1.07      0.95 o 
   6   2  15        0.53       -0.07      0.85 o 
   7   2  15        0.24       -1.00      1.00 o 
   8   2  15        0.92        2.86      1.29 o 
   9   2  15        0.42        1.70      1.42 o 
  10   2  15        3.96        1.64      2.18 o 
  -7   3  15        5.49        7.26      1.86 o 
  -6   3  15       20.19       24.88      1.34 o 
  -5   3  15        0.08       -0.81      0.81 o 
  -4   3  15        4.62        6.09      0.95 o 
  -3   3  15        0.50        0.80      0.74 o 
  -2   3  15       10.55       10.16      0.81 o 
  -1   3  15        3.10        3.25      0.76 o 
   0   3  15       17.93       17.43      0.91 o 
   1   3  15       12.27       13.97      0.86 o 
   2   3  15        1.03        1.29      0.54 o 
   3   3  15        1.54        0.91      0.57 o 
   4   3  15        1.07        0.36      0.68 o 
   5   3  15        3.93        1.32      0.78 o 
   6   3  15        0.01        0.39      1.06 o 
   7   3  15        0.00       -0.83      1.95 o 
   8   3  15        5.39        5.92      1.55 o 
   9   3  15        0.00        0.60      1.40 o 
  10   3  15        0.11        0.70      1.53 o 
  -7   4  15       18.12       23.74      1.99 o 
  -6   4  15        2.22        4.65      1.08 o 
  -5   4  15        1.10        0.55      0.89 o 
  -4   4  15        1.08        1.95      0.80 o 
  -3   4  15        2.95        3.08      0.82 o 
  -2   4  15        2.87        3.70      0.78 o 
  -1   4  15       11.51       10.47      0.80 o 
   0   4  15        0.14       -0.37      0.63 o 
   1   4  15      166.53      170.23      2.86 o 
   2   4  15       35.13       29.75      1.09 o 
   3   4  15        6.10        3.88      0.70 o 
   4   4  15        8.72       10.11      0.95 o 
   5   4  15        1.19       -0.70      0.70 o 
   6   4  15        1.47        2.07      1.91 o 
   7   4  15        0.14       -1.12      1.12 o 
   8   4  15        0.15       -0.48      1.27 o 
   9   4  15        2.34        3.57      1.51 o 
  -7   5  15        0.23        2.04      2.77 o 
  -6   5  15        3.19        2.60      1.03 o 
  -5   5  15       12.12       13.57      1.87 o 
  -4   5  15       10.39        9.92      1.09 o 
  -3   5  15        1.93        1.32      0.76 o 
  -2   5  15        6.70        4.39      1.17 o 
  -1   5  15        0.69        0.66      0.67 o 
   0   5  15       12.29       12.00      0.93 o 
   1   5  15        1.43        0.95      0.70 o 
   2   5  15        5.08        6.09      0.71 o 
   3   5  15       16.29       16.81      1.09 o 
   4   5  15       12.85       11.34      1.01 o 
   5   5  15        3.96        2.11      0.76 o 
   6   5  15        0.80        0.53      0.75 o 
   7   5  15        2.39        3.38      1.29 o 
   8   5  15        0.28       -1.36      1.36 o 
   9   5  15        0.18        0.31      1.40 o 
  -7   6  15       12.38       17.15      3.95 o 
  -6   6  15        3.97        3.72      1.24 o 
  -5   6  15        9.04       10.09      1.76 o 
  -4   6  15        3.51        2.40      0.92 o 
  -3   6  15       20.64       23.19      1.28 o 
  -2   6  15       51.52       53.02      1.78 o 
  -1   6  15        8.44        8.25      0.89 o 
   0   6  15        3.99        4.22      0.91 o 
   1   6  15        5.31        5.53      0.80 o 
   2   6  15        1.24        2.29      0.84 o 
   3   6  15        0.70        0.69      0.86 o 
   4   6  15        6.90        6.95      1.12 o 
   5   6  15        3.72        1.50      1.10 o 
   6   6  15        3.23        2.88      0.91 o 
   7   6  15        0.21       -0.89      0.89 o 
   8   6  15        0.00       -2.33      2.33 o 
   9   6  15        0.46       -2.29      4.34 o 
  -6   7  15        3.23        5.40      1.10 o 
  -5   7  15        1.75        3.04      0.99 o 
  -4   7  15        2.50        2.11      0.90 o 
  -3   7  15        0.07       -0.32      0.77 o 
  -2   7  15       20.46       23.63      1.26 o 
  -1   7  15        2.72        2.74      1.41 o 
   0   7  15       16.74       17.42      1.12 o 
   1   7  15        7.10        5.56      0.90 o 
   2   7  15       20.69       21.99      1.42 o 
   3   7  15        6.06        7.15      1.11 o 
   4   7  15        0.29       -0.77      0.88 o 
   5   7  15        0.02       -0.69      0.75 o 
   6   7  15        0.25        0.85      1.50 o 
   7   7  15        0.03       -0.80      0.90 o 
   8   7  15        1.36        0.42      1.39 o 
   9   7  15        1.04       -1.16      1.72 o 
  -6   8  15        1.22        0.82      1.11 o 
  -5   8  15       18.13       24.09      1.84 o 
  -4   8  15        7.89        7.00      1.05 o 
  -3   8  15       10.33       10.27      1.91 o 
  -2   8  15       25.90       31.24      1.48 o 
  -1   8  15       13.18       13.21      1.06 o 
   0   8  15        0.60       -0.70      0.70 o 
   1   8  15        4.96        6.98      1.08 o 
   2   8  15       20.43       21.39      1.42 o 
   3   8  15       10.54        9.06      1.19 o 
   4   8  15        0.04        0.05      0.85 o 
   5   8  15        2.86        2.27      0.99 o 
   6   8  15        1.55        2.21      0.98 o 
   7   8  15        1.50        1.24      1.01 o 
   8   8  15        0.91       -0.82      1.30 o 
  -5   9  15        4.79        2.59      1.20 o 
  -4   9  15        0.40       -0.85      0.85 o 
  -3   9  15        0.32       -0.15      1.01 o 
  -2   9  15        9.95       11.38      0.85 o 
  -1   9  15        0.01       -0.58      0.58 o 
   0   9  15        0.10       -0.59      0.59 o 
   1   9  15        2.89        3.59      0.93 o 
   2   9  15       11.24       12.36      1.87 o 
   3   9  15        9.32        8.07      1.37 o 
   4   9  15        2.21        2.55      0.89 o 
   5   9  15        0.06       -0.43      0.85 o 
   6   9  15        0.34        2.27      1.12 o 
   7   9  15        0.09        0.79      1.16 o 
   8   9  15        0.17        0.98      1.67 o 
  -5  10  15        1.93        1.48      1.05 o 
  -4  10  15        0.40       -0.59      0.76 o 
  -3  10  15        1.77        2.43      0.69 o 
  -2  10  15        0.14        0.39      0.62 o 
  -1  10  15        3.46        4.89      0.73 o 
   0  10  15        2.45        1.36      0.72 o 
   1  10  15        2.83        4.81      0.79 o 
   2  10  15       10.85       14.78      1.30 o 
   3  10  15        0.16       -0.51      0.90 o 
   4  10  15        0.36       -0.77      0.78 o 
   5  10  15        3.77        5.37      1.03 o 
   6  10  15        0.26       -0.19      0.96 o 
   7  10  15        9.22       12.93      1.36 o 
  -4  11  15        0.91       -0.79      0.88 o 
  -3  11  15        0.21        0.58      0.64 o 
  -2  11  15        2.08        1.31      0.67 o 
  -1  11  15        0.09        0.53      0.68 o 
   0  11  15        7.16        8.90      0.99 o 
   1  11  15       16.80       20.37      1.11 o 
   2  11  15        3.26        5.20      1.07 o 
   3  11  15        0.67        0.03      0.96 o 
   4  11  15        0.19        0.39      0.87 o 
   5  11  15        0.31       -0.85      0.89 o 
   6  11  15        0.52        1.46      1.01 o 
  -3  12  15        2.56        2.59      1.35 o 
  -2  12  15        0.35        0.37      1.12 o 
  -1  12  15        8.09       10.90      1.16 o 
   0  12  15        1.60        2.96      0.75 o 
   1  12  15        2.03        2.05      0.90 o 
   2  12  15        5.78        4.80      0.86 o 
   3  12  15        0.59        0.39      0.99 o 
   4  12  15        1.15        1.43      0.91 o 
   5  12  15        1.85        3.75      1.05 o 
   0  13  15        0.40       -0.90      0.90 o 
   1  13  15        0.31       -0.25      0.89 o 
   2  13  15        0.22       -0.87      0.87 o 
   3  13  15        1.14        1.54      0.99 o 
  -1  -7  16       14.90       13.00      1.68 o 
   0  -7  16        0.01       -1.12      1.12 o 
   1  -7  16        2.46        5.75      2.64 o 
   2  -7  16        0.78        0.69      1.19 o 
   3  -7  16        0.66       -0.02      1.11 o 
   4  -7  16        2.04        0.89      1.21 o 
   5  -7  16        4.03        7.21      1.97 o 
  -3  -6  16        0.30       -1.04      1.80 o 
  -2  -6  16        9.66       10.84      1.60 o 
  -1  -6  16       12.54       12.25      1.62 o 
   0  -6  16        4.69        2.05      1.31 o 
   1  -6  16       11.27       11.05      1.25 o 
   2  -6  16        1.33        1.14      0.92 o 
   3  -6  16        0.23        0.42      0.91 o 
   4  -6  16        1.20        0.01      1.20 o 
   5  -6  16        6.54        9.60      1.78 o 
   6  -6  16        2.67        2.23      1.40 o 
  -4  -5  16        1.61        2.71      2.00 o 
  -3  -5  16        0.03       -0.15      1.68 o 
  -2  -5  16        1.60        4.75      1.35 o 
  -1  -5  16       14.68       16.30      1.38 o 
   0  -5  16        4.83        4.91      1.06 o 
   1  -5  16       15.06       16.92      1.30 o 
   2  -5  16        0.01        0.11      0.88 o 
   3  -5  16        5.47        6.45      1.54 o 
   4  -5  16        0.87        0.04      1.19 o 
   5  -5  16        2.69        3.10      1.03 o 
   6  -5  16        5.96        7.51      1.19 o 
   7  -5  16        0.03       -1.18      1.22 o 
  -4  -4  16        3.21        1.89      1.87 o 
  -3  -4  16        0.78        0.35      1.17 o 
  -2  -4  16        1.76        0.90      1.22 o 
  -1  -4  16       14.94       16.05      1.47 o 
   0  -4  16        5.76        6.89      1.06 o 
   1  -4  16        7.97        9.35      1.09 o 
   2  -4  16        1.18        0.87      0.91 o 
   3  -4  16       33.88       31.97      1.62 o 
   4  -4  16        3.00        3.16      0.95 o 
   5  -4  16        0.83       -0.07      0.91 o 
   6  -4  16        5.05        6.02      1.14 o 
   7  -4  16        1.20        2.33      1.34 o 
  -5  -3  16        2.95        3.69      1.04 o 
  -4  -3  16        6.96        9.84      1.45 o 
  -3  -3  16       16.98       18.68      1.25 o 
  -2  -3  16        8.25        8.14      1.18 o 
  -1  -3  16        2.92        2.55      0.80 o 
   0  -3  16        5.14        4.92      0.84 o 
   1  -3  16        9.94       10.05      1.13 o 
   2  -3  16        7.39        7.86      1.06 o 
   3  -3  16        4.71        5.52      1.00 o 
   4  -3  16        6.71        5.63      1.01 o 
   5  -3  16        0.42       -0.81      0.81 o 
   6  -3  16        0.02       -0.46      0.85 o 
   7  -3  16        9.77       10.01      1.55 o 
   8  -3  16        0.34       -1.22      1.22 o 
  -5  -2  16        4.50        5.25      1.08 o 
  -4  -2  16       10.99       14.53      1.23 o 
  -3  -2  16        1.19       -0.09      0.79 o 
  -2  -2  16        0.85        0.06      0.75 o 
  -1  -2  16        0.19        0.22      0.84 o 
   0  -2  16        6.88        5.67      0.72 o 
   1  -2  16        0.65       -0.29      0.66 o 
   2  -2  16        4.52        4.77      0.78 o 
   3  -2  16       12.96       14.06      1.14 o 
   4  -2  16        6.08        5.12      0.92 o 
   5  -2  16        0.07       -0.78      0.78 o 
   6  -2  16        1.54        1.43      0.91 o 
   7  -2  16        3.16        4.49      1.32 o 
   8  -2  16        0.00        0.00      1.29 o 
  -6  -1  16        1.23        2.17      1.43 o 
  -5  -1  16        7.42        8.80      1.13 o 
  -4  -1  16       10.67       12.26      1.32 o 
  -3  -1  16        6.91        5.67      1.07 o 
  -2  -1  16        1.06        2.48      0.88 o 
  -1  -1  16        6.56        6.23      0.84 o 
   0  -1  16        3.81        3.16      0.81 o 
   1  -1  16        3.00        1.69      0.60 o 
   2  -1  16        8.69        9.61      0.89 o 
   3  -1  16       11.04       10.16      0.90 o 
   4  -1  16       13.01       12.51      0.96 o 
   5  -1  16        3.35        3.79      0.80 o 
   6  -1  16        0.30       -0.29      1.08 o 
   7  -1  16        3.14        2.99      1.25 o 
   8  -1  16        0.61       -1.10      1.75 o 
   9  -1  16        0.19        1.27      1.91 o 
  -6   0  16       16.91       21.70      3.08 o 
  -5   0  16        1.09        1.45      0.97 o 
  -4   0  16       17.77       16.35      1.44 o 
  -3   0  16       15.32       15.12      1.55 o 
  -2   0  16       18.53       17.78      1.26 o 
  -1   0  16       39.31       34.20      1.62 o 
   0   0  16       27.66       27.25      1.24 o 
   1   0  16        1.78        2.30      0.66 o 
   2   0  16        0.57       -0.59      0.59 o 
   3   0  16        0.52       -0.38      0.61 o 
   4   0  16        0.02       -0.58      0.58 o 
   5   0  16       17.34       16.19      0.95 o 
   6   0  16        9.71        9.97      2.95 o 
   7   0  16        4.64        3.59      1.38 o 
   8   0  16        0.68       -1.65      1.65 o 
   9   0  16        0.26       -0.35      1.95 o 
  -6   1  16        3.72        4.82      1.61 o 
  -5   1  16        3.70        4.29      1.21 o 
  -4   1  16        2.68        3.32      1.04 o 
  -3   1  16        8.65       10.72      1.18 o 
  -2   1  16        1.03       -0.44      0.80 o 
  -1   1  16        0.44        0.42      0.91 o 
   0   1  16       14.90       17.26      1.15 o 
   1   1  16        6.61        6.79      0.77 o 
   2   1  16        1.61        2.08      0.68 o 
   3   1  16        2.93        1.97      0.79 o 
   4   1  16       17.33       14.41      1.10 o 
   5   1  16        3.23        2.15      1.47 o 
   6   1  16        0.35       -0.45      1.33 o 
   7   1  16        0.03       -0.96      0.96 o 
   8   1  16        2.67        5.46      1.45 o 
   9   1  16        0.60        1.07      1.96 o 
  -6   2  16       21.01       25.16      1.77 o 
  -5   2  16        8.25       13.62      1.66 o 
  -4   2  16        2.25        2.76      0.94 o 
  -3   2  16       29.46       29.55      1.29 o 
  -2   2  16        0.99        1.17      0.68 o 
  -1   2  16        0.53        0.26      0.62 o 
   0   2  16        1.03        0.90      0.63 o 
   1   2  16       18.36       17.32      0.94 o 
   2   2  16       18.88       20.21      1.08 o 
   3   2  16        0.36        0.44      0.72 o 
   4   2  16        0.33       -0.68      0.68 o 
   5   2  16        7.51        9.70      1.32 o 
   6   2  16        2.14        0.36      1.00 o 
   7   2  16        1.25       -0.16      1.25 o 
   8   2  16        2.60        3.66      1.35 o 
   9   2  16        2.08        1.68      1.47 o 
  -6   3  16        2.67        3.99      1.48 o 
  -5   3  16        0.00       -0.31      0.92 o 
  -4   3  16        4.37        4.28      0.97 o 
  -3   3  16        0.32        1.29      0.82 o 
  -2   3  16        0.01       -0.22      0.61 o 
  -1   3  16       13.97       13.28      0.91 o 
   0   3  16        9.46       11.29      0.85 o 
   1   3  16       26.48       30.06      1.27 o 
   2   3  16       12.24       12.16      0.78 o 
   3   3  16       16.60       13.48      0.88 o 
   4   3  16       13.02       14.98      1.12 o 
   5   3  16        3.60        3.34      1.69 o 
   6   3  16        0.97        0.54      1.11 o 
   7   3  16        0.35       -1.57      2.43 o 
   8   3  16        5.50        5.63      1.59 o 
   9   3  16        1.63        3.26      1.49 o 
  -6   4  16       14.94       17.51      1.47 o 
  -5   4  16        5.87        5.55      1.18 o 
  -4   4  16       12.00       12.31      1.18 o 
  -3   4  16        1.61        2.51      0.88 o 
  -2   4  16        2.99        4.26      0.85 o 
  -1   4  16       34.92       35.24      1.52 o 
   0   4  16        0.46        0.93      0.64 o 
   1   4  16       87.73       85.39      1.96 o 
   2   4  16       24.22       22.23      0.98 o 
   3   4  16        4.90        4.19      0.87 o 
   4   4  16        0.83       -0.14      0.88 o 
   5   4  16        0.24       -0.61      0.79 o 
   6   4  16        0.64        0.04      1.15 o 
   7   4  16        0.04       -0.85      1.24 o 
   8   4  16        0.80        3.01      1.39 o 
   9   4  16        0.26        1.02      1.40 o 
  -6   5  16       20.67       24.29      3.16 o 
  -5   5  16        3.31        3.50      1.03 o 
  -4   5  16        3.28        5.34      1.12 o 
  -3   5  16        9.03        8.98      1.06 o 
  -2   5  16        7.09        7.80      1.18 o 
  -1   5  16        2.01        0.49      0.74 o 
   0   5  16        5.10        1.93      0.78 o 
   1   5  16       23.80       24.30      1.31 o 
   2   5  16        0.27        0.42      0.89 o 
   3   5  16        2.11        1.39      1.38 o 
   4   5  16        7.95        6.56      0.96 o 
   5   5  16        1.82        1.13      0.86 o 
   6   5  16        4.80        1.87      1.28 o 
   7   5  16        0.02       -0.41      1.23 o 
   8   5  16        0.05       -1.19      1.19 o 
   9   5  16        0.01        0.07      1.37 o 
  -6   6  16        2.15        3.65      1.37 o 
  -5   6  16        0.49       -0.10      0.90 o 
  -4   6  16       11.91       14.32      1.23 o 
  -3   6  16        2.13        0.25      0.84 o 
  -2   6  16        1.76        2.02      0.82 o 
  -1   6  16        2.68        2.52      1.08 o 
   0   6  16        1.64        0.25      0.77 o 
   1   6  16        7.18        6.69      0.90 o 
   2   6  16        1.62        3.02      0.98 o 
   3   6  16       21.08       24.08      1.60 o 
   4   6  16        1.98        2.76      1.70 o 
   5   6  16       13.95       15.27      1.48 o 
   6   6  16       12.94       13.59      1.93 o 
   7   6  16        0.09       -1.19      1.19 o 
   8   6  16        0.07       -1.38      2.19 o 
  -6   7  16        4.73        8.10      2.13 o 
  -5   7  16        0.01        0.16      0.94 o 
  -4   7  16        1.42        1.23      0.94 o 
  -3   7  16        0.71       -0.81      0.81 o 
  -2   7  16       23.26       25.19      1.34 o 
  -1   7  16       19.46       18.88      1.27 o 
   0   7  16       13.81       12.67      1.39 o 
   1   7  16        1.76       -0.20      0.74 o 
   2   7  16        6.31        5.69      1.10 o 
   3   7  16        0.20        1.06      0.99 o 
   4   7  16        0.27       -0.24      0.95 o 
   5   7  16        2.84        4.03      1.15 o 
   6   7  16        1.66        0.97      1.16 o 
   7   7  16        0.10       -0.16      1.01 o 
   8   7  16        0.01       -1.27      1.27 o 
  -5   8  16        0.00       -0.63      1.07 o 
  -4   8  16        0.47        0.00      0.87 o 
  -3   8  16        0.84       -0.45      0.79 o 
  -2   8  16        0.19       -0.03      0.80 o 
  -1   8  16        3.87        3.67      0.90 o 
   0   8  16        1.71        1.36      0.81 o 
   1   8  16        0.00       -0.75      0.89 o 
   2   8  16        2.39        3.04      1.12 o 
   3   8  16       28.31       33.18      1.92 o 
   4   8  16        1.13        0.74      1.04 o 
   5   8  16        7.44       10.61      1.39 o 
   6   8  16       23.78       29.35      1.61 o 
   7   8  16        0.11       -0.58      1.15 o 
   8   8  16        0.00       -0.63      1.58 o 
  -5   9  16        3.57        4.06      1.58 o 
  -4   9  16        4.62        3.28      1.03 o 
  -3   9  16        0.26       -1.46      1.46 o 
  -2   9  16        3.79        3.64      1.19 o 
  -1   9  16        1.21        0.77      0.83 o 
   0   9  16        2.41        1.04      0.80 o 
   1   9  16        1.91       -1.12      1.17 o 
   2   9  16        8.58       10.25      1.25 o 
   3   9  16        1.45        3.04      1.09 o 
   4   9  16        0.18       -0.52      1.79 o 
   5   9  16        3.95        7.36      1.31 o 
   6   9  16        0.47        3.98      1.19 o 
   7   9  16        3.78        5.76      1.18 o 
  -4  10  16        0.31       -0.01      0.96 o 
  -3  10  16        1.56        0.54      1.31 o 
  -2  10  16        0.77       -0.35      0.98 o 
  -1  10  16        8.10        9.20      1.04 o 
   0  10  16        1.74        1.96      0.99 o 
   1  10  16        0.90       -0.21      1.53 o 
   2  10  16        0.11        1.14      0.97 o 
   3  10  16        4.27        6.58      1.15 o 
   4  10  16        0.60        0.70      1.09 o 
   5  10  16        0.05        1.62      1.12 o 
   6  10  16        9.74       13.63      1.34 o 
  -3  11  16        0.19        0.06      0.87 o 
  -2  11  16        0.16       -0.03      0.63 o 
  -1  11  16        0.10        0.90      0.73 o 
   0  11  16        3.71        6.02      2.38 o 
   1  11  16        2.31        2.66      1.04 o 
   2  11  16        2.74        5.36      1.09 o 
   3  11  16        0.43       -0.80      1.00 o 
   4  11  16        0.19        0.04      1.06 o 
   5  11  16        1.52        1.88      1.71 o 
  -1  12  16        1.39        2.27      0.97 o 
   0  12  16        0.39        0.60      0.74 o 
   1  12  16        1.35        1.08      1.01 o 
   2  12  16        0.76       -0.63      1.26 o 
   3  12  16        0.71       -1.26      1.53 o 
   4  12  16        0.43       -0.07      1.07 o 
  -1  -6  17        2.58        1.54      1.33 o 
   0  -6  17        0.38       -1.25      1.25 o 
   1  -6  17        0.48        1.06      1.25 o 
   2  -6  17        4.00        5.81      1.44 o 
   3  -6  17        0.06       -0.94      1.20 o 
   4  -6  17        3.12        3.92      3.40 o 
  -2  -5  17        1.91        3.99      1.96 o 
  -1  -5  17        0.52        0.16      1.25 o 
   0  -5  17        3.87        0.31      1.22 o 
   1  -5  17        4.45        2.36      1.04 o 
   2  -5  17        4.92        4.25      1.06 o 
   3  -5  17        8.47        8.51      1.35 o 
   4  -5  17        0.86       -0.73      1.17 o 
   5  -5  17        0.54       -0.17      1.27 o 
   6  -5  17        0.57       -1.04      1.44 o 
  -3  -4  17        0.65        2.74      1.90 o 
  -2  -4  17        0.46       -1.58      1.58 o 
  -1  -4  17        0.28        0.39      1.17 o 
   0  -4  17        4.08        2.05      0.97 o 
   1  -4  17       10.64        9.71      1.18 o 
   2  -4  17        1.21       -0.28      0.90 o 
   3  -4  17        7.90       10.73      1.87 o 
   4  -4  17       18.55       19.21      1.44 o 
   5  -4  17        5.03        7.23      1.97 o 
   6  -4  17        4.63        5.70      1.19 o 
   7  -4  17        0.05       -0.98      1.29 o 
  -4  -3  17        1.18        0.27      1.37 o 
  -3  -3  17        6.99        6.43      2.29 o 
  -2  -3  17        6.46        6.66      3.34 o 
  -1  -3  17        5.39        6.40      1.38 o 
   0  -3  17        9.22       11.52      1.23 o 
   1  -3  17        6.50        6.09      1.06 o 
   2  -3  17        4.58        4.14      1.02 o 
   3  -3  17       11.20       11.61      1.23 o 
   4  -3  17        1.46        0.55      0.89 o 
   5  -3  17        0.23       -0.78      0.93 o 
   6  -3  17        0.24        0.15      0.95 o 
   7  -3  17        0.01       -0.11      1.60 o 
  -4  -2  17        4.81        5.24      1.25 o 
  -3  -2  17        6.82        4.69      0.98 o 
  -2  -2  17        3.33        2.32      0.86 o 
  -1  -2  17        1.68        0.74      0.97 o 
   0  -2  17       16.24       13.17      1.24 o 
   1  -2  17        4.70        5.81      0.90 o 
   2  -2  17        0.32       -0.15      0.70 o 
   3  -2  17        2.53        3.02      0.94 o 
   4  -2  17        0.11        0.16      0.86 o 
   5  -2  17        0.11       -0.85      0.85 o 
   6  -2  17        0.06       -0.01      1.17 o 
   7  -2  17        1.47       -1.19      1.21 o 
   8  -2  17        0.28        0.42      1.98 o 
  -5  -1  17        0.32        0.06      1.07 o 
  -4  -1  17        9.75       10.60      1.37 o 
  -3  -1  17        0.01        0.22      0.96 o 
  -2  -1  17        0.13       -0.78      0.78 o 
  -1  -1  17        0.35       -0.70      0.70 o 
   0  -1  17        2.63        2.66      0.77 o 
   1  -1  17        6.37        5.91      0.82 o 
   2  -1  17        1.39        0.96      0.86 o 
   3  -1  17        2.52        2.14      0.75 o 
   4  -1  17        3.20        4.39      0.84 o 
   5  -1  17        0.50        0.15      0.82 o 
   6  -1  17        0.77        2.56      1.85 o 
   7  -1  17        0.00        2.38      1.82 o 
   8  -1  17        1.32        4.96      2.14 o 
  -5   0  17        1.21        2.20      1.19 o 
  -4   0  17        0.17        0.65      1.03 o 
  -3   0  17       14.48       15.55      1.50 o 
  -2   0  17       19.38       19.36      1.41 o 
  -1   0  17        1.08        1.14      0.75 o 
   0   0  17        9.30        9.42      0.91 o 
   1   0  17        0.00       -0.20      0.66 o 
   2   0  17        0.29        0.07      0.67 o 
   3   0  17        3.60        4.54      0.92 o 
   4   0  17        0.31        0.07      0.81 o 
   5   0  17       14.50       13.76      1.80 o 
   6   0  17        4.57        7.63      1.50 o 
   7   0  17        1.46        1.60      1.73 o 
   8   0  17        1.73        2.94      1.89 o 
  -5   1  17        2.72        6.14      1.57 o 
  -4   1  17        0.07       -1.05      1.05 o 
  -3   1  17        6.60        7.04      1.17 o 
  -2   1  17       10.61       10.76      1.22 o 
  -1   1  17        0.00       -0.32      0.76 o 
   0   1  17        2.79        1.27      0.76 o 
   1   1  17        0.48       -0.18      0.67 o 
   2   1  17        0.86        0.89      0.68 o 
   3   1  17        2.35        2.90      0.88 o 
   4   1  17        0.74        0.36      0.80 o 
   5   1  17        0.54       -0.57      0.97 o 
   6   1  17        2.15        2.02      1.55 o 
   7   1  17        0.07       -1.65      1.79 o 
   8   1  17        0.22        0.74      1.93 o 
  -5   2  17        6.59        7.64      2.82 o 
  -4   2  17        0.05       -0.06      1.23 o
[truncated: 26,452 more chars]
